# Supplementary material for: The relationship between lipoprotein A and other lipids with prostate cancer risk: A multivariable Mendelian randomisation study
Source: PLoS Med. 2022 Jan 27;19(1):e1003859. doi: 10.1371/journal.pmed.1003859 (PMC8794090; doi:10.1371/journal.pmed.1003859)
Supplement: S1 Table — The estimates represent total heritability and the methodology followed was the HESS. The number of SNPs fitted in each model for the main univariable analysis is also reported. GWAS, genome-wide association study; HESS, heritability estimation summary statistics; SNP, single nucleotide polymorphism. (XLSX) [file pmed.1003859.s003.xlsx]

## Sheet: S1 Table
S1 Table. Heritability of each blood lipid as estimated in a GWAS of Sinnott-Armstrong et al [18]. The estimates represent total heritability and the methodoly followed was the Heritability estimation summary statistics (HESS). The number of SNPS fitted in each model for the main univariable analysis is also reported.
Biomarker	Heritability	No. of SNPs
HDL	0.36	124
LDL	0.29	72
TG	0.29	96
Lp(a)	0.24	10
Apo A	0.31	115
Apo B	0.32	80
