# Supplementary material for: The relationship between lipoprotein A and other lipids with prostate cancer risk: A multivariable Mendelian randomisation study
Source: PLoS Med. 2022 Jan 27;19(1):e1003859. doi: 10.1371/journal.pmed.1003859 (PMC8794090; doi:10.1371/journal.pmed.1003859)
Supplement: S2 Table — Studies 1–7 refer to previous GWAS, whereas the ELLIPSE OncoArray was a custom developed high-density genotyping array. GWAS, genome-wide association study; PCa, prostate cancer. (XLSX) [file pmed.1003859.s004.xlsx]

## Sheet: S2 Table
S2 Table. GWAS that were meta-analysed for the PCa data as reported in Schumacher et al. [20]. Studies 1-7 refer to previous GWAS, whereas the ELLIPSE OncoArray was a custom developed high-density genotyping array.
Study	Cases	Controls
BPC3	2068	2993
CAPS 1	474	482
CAPS 2	1458	512
iCOGS	20219	20440
Pegasus	4600	2941
UK stage 1	1854	1894
UK stage 2	3650	3940
ELLIPSE OncoArray	49939	27910
