# Supplementary material for: The relationship between lipoprotein A and other lipids with prostate cancer risk: A multivariable Mendelian randomisation study
Source: PLoS Med. 2022 Jan 27;19(1):e1003859. doi: 10.1371/journal.pmed.1003859 (PMC8794090; doi:10.1371/journal.pmed.1003859)
Supplement: S4 Table — The contamination mixture method may indicate 2 distinct CIs associated with a single estimate. Associations of P < 0.05 are shown in bold. P ∈ (0.05,0.1], *P ∈ (0.01,0.05], **P ∈ (0.001,0.01], ***P ∈ (0,0.001]. Lp(a), lipoprotein A; MR, Mendelian randomisation; PCa, prostate cancer. (XLSX) [file pmed.1003859.s006.xlsx]

## Sheet: S3 Table
S4 Table. MR-Egger, MR-Presso and Contamination Mixture estimates for Lp(a) on each PCa outcome from the univariable analysis. The contamination mixture method may indicate two distinct CIs associated with a single estimate. Associations of P<0.05 are shown in bold. .P ∈ (0.05,0.1], * P ∈ (0.01,0.05], ** P ∈ (0.001,0.01], *** P ∈ (0,0.001].
	Method	OR	95% CI	P
Overall PCa	MR-Egger	1.01005	[0.771,1.336]	0.93
	MR-Presso	1.0202		0.64
	Contamination Mixture	1.0202	[0.411,1.419]	0.23
Advanced PCa	MR-Egger	1.07251	[0.811,1.419]	0.6
	MR-Presso	1.03045		0.46
	Contamination Mixture	1.04081	[0.472,0.712]	0.26
			[0.932,1.174]
Early age onset PCa	MR-Egger	1.10517	[0.741,1.649]	0.62
	MR-Presso	1.23368		0.05*
	Contamination Mixture	1.34986	[1.127,1.419]	1.31x10-4***
