# Supplementary material for: The relationship between lipoprotein A and other lipids with prostate cancer risk: A multivariable Mendelian randomisation study
Source: PLoS Med. 2022 Jan 27;19(1):e1003859. doi: 10.1371/journal.pmed.1003859 (PMC8794090; doi:10.1371/journal.pmed.1003859)
Supplement: S5 Table — Genetically elevated LDL is significantly associated with total PCa only through the IVW approach, whereas the pleiotropy-robust methods do not support this association. Associations of P < 0.05 are shown in bold. P ∈ (0.05,0.1], *P ∈ (0.01,0.05], **P ∈ (0.001,0.01], ***P ∈ (0,0.001]. IVW, inverse variance weighting; LDL, low-density lipoprotein; MR, Mendelian randomisation; PCa, prostate cancer. (XLSX) [file pmed.1003859.s007.xlsx]

## Sheet: S5 Table
S5 Table. Univariable MR estimates for each lipid on total PCa. Genetically elevated LDL is significantly associated with total PCa only through the IVW approach, whereas the pleiotropy-robust methods do not support this association. Associations of P<0.05 are shown in bold. .P ∈ (0.05,0.1], * P ∈ (0.01,0.05], ** P ∈ (0.001,0.01], *** P ∈ (0,0.001].
Biomarker	Method	OR	95% CI	P
HDL	IVW	0.994018	[0.942,1.051]	0.825
	MR-Egger	0.987084	[0.896,1.083]	0.777
	Weighted Median	0.976286	[0.923,1.030]	0.414
LDL	IVW	1.08763	[1.020,1.162]	0.016*
	MR-Egger	0.992032	[0.896,1.094]	0.868
	Weighted Median	1.01613	[0.942,1.094]	0.669
TG	IVW	1.02634	[0.961,1.105]	0.449
	MR-Egger	1.00501	[0.896,1.116]	0.927
	Weighted Median	0.994018	0.932,1.062]	0.86
Apo A	IVW	1.02532	[0.970,1.083]	0.372
	MR-Egger	1.01005	[0.923,1.105]	0.841
	Weighted Median	1.02122	[0.961,1.083]	0.496
Apo B	IVW	1.02634	[0.961,1.094]	0.411
	MR-Egger	0.985112	[0.896,1.073]	0.723
	Weighted Median	0.98906	[0.932,1.051]	0.722
