# Supplementary material for: The relationship between lipoprotein A and other lipids with prostate cancer risk: A multivariable Mendelian randomisation study
Source: PLoS Med. 2022 Jan 27;19(1):e1003859. doi: 10.1371/journal.pmed.1003859 (PMC8794090; doi:10.1371/journal.pmed.1003859)
Supplement: S6 Table — None of these lipids are associated with advanced PCa. Associations of P < 0.05 are shown in bold. P ∈ (0.05,0.1], *P ∈ (0.01,0.05], **P ∈ (0.001,0.01], ***P ∈ (0,0.001]. MR, Mendelian randomisation; PCa, prostate cancer. (XLSX) [file pmed.1003859.s008.xlsx]

## Sheet: S6 Table
S6 Table. Univariable MR estimates for each lipid on advanced PCa. None of these lipids are associated with advanced PCa. Associations of P<0.05 are shown in bold. .P ∈ (0.05,0.1], * P ∈ (0.01,0.05], ** P ∈ (0.001,0.01], *** P ∈ (0,0.001].
Biomarker	Method	OR	95% CI	P
HDL	IVW	0.977262	[0.905,1.051]	0.552
	MR-Egger	0.949329	[0.887,1.083]	0.424
	Weighted Median	1.00803	[0.878,1.094]	0.739
LDL	IVW	1.06716	[0.970,1.174]	0.191
	MR-Egger	0.935195	[0.819,1.072]	0.327
	Weighted Median	0.984127	[0.869,1.116]	0.807
TG	IVW	1.00401	[0.923,1.094]	0.921
	MR-Egger	0.950279	[0.835,1.083]	0.449
	Weighted Median	0.956954	[0.861,1.062]	0.618
Apo A	IVW	1.001	[0.932,1.073]	0.991
	MR-Egger	1.003	[0.896,1.116]	0.958
	Weighted Median	1.02634	[0.923,1.139]	0.619
Apo B	IVW	0.992032	[0.914,1.073]	0.837
	MR-Egger	0.927743	[0.835,1.030]	0.15
	Weighted Median	0.986098	[0.887,1.094]	0.797
