# Supplementary material for: The relationship between lipoprotein A and other lipids with prostate cancer risk: A multivariable Mendelian randomisation study
Source: PLoS Med. 2022 Jan 27;19(1):e1003859. doi: 10.1371/journal.pmed.1003859 (PMC8794090; doi:10.1371/journal.pmed.1003859)
Supplement: S7 Table — Genetically elevated LDL is significantly associated with early age onset PCa only through the IVW approach, whereas the pleiotropy-robust methods do not support this association. In addition, the weighted median approach supports a significant association for TG. Associations of P < 0.05 are shown in bold. P ∈ (0.05,0.1], *P ∈ (0.01,0.05], **P ∈ (0.001,0.01], ***P ∈ (0,0.001]. IVW, inverse variance weighting; LDL, low-density lipoprotein; MR, Mendelian randomisation; PCa, prostate cancer; TG, triglyceride. (XLSX) [file pmed.1003859.s009.xlsx]

## Sheet: S7 Table
S7 Table. Univariable MR estimates for each lipid on early age onset PCa. Genetically elevated LDL is significantly associated with early age onset PCa only through the IVW approach, whereas the pleiotropy-robust methods do not support this association. In addition, the weighted median approach supports a significant association for TG. Associations of P<0.05 are shown in bold. .P ∈ (0.05,0.1], *…
Biomarker	Method	OR	95% CI	P
HDL	IVW	0.98906	[0.816,1.104]	0.847
	MR-Egger	1.02634	[0.851,1.237]	0.785
	Weighted Median	1.00401	[0.870,1.158]	0.951
LDL	IVW	1.2263	[1.037,1.451]	0.017*
	MR-Egger	1.01511	[0.804,1.283]	0.898
	Weighted Median	1.11739	[0.937,1.332]	0.218
TG	IVW	1.04394	[0.905,1.206]	0.556
	MR-Egger	1.06503	[0.848,1.338]	0.588
	Weighted Median	1.22262	[1.041,1.438]	0.015*
Apo A	IVW	1.04394	[0.933,1.166]	0.452
	MR-Egger	1.09308	[0.908,1.317]	0.346
	Weighted Median	1.06716	[0.927,1.228]	0.366
Apo B	IVW	1.12524	[0.974,1.094]	0.108
	MR-Egger	1.03458	[0.851,1.256]	0.734
	Weighted Median	1.08546	[0.938,1.256]	0.272
