# Supplementary material for: The relationship between lipoprotein A and other lipids with prostate cancer risk: A multivariable Mendelian randomisation study
Source: PLoS Med. 2022 Jan 27;19(1):e1003859. doi: 10.1371/journal.pmed.1003859 (PMC8794090; doi:10.1371/journal.pmed.1003859)
Supplement: S8 Table — Sensitivity analyses refer to the univariable MR and are as follows: Sensitivity analysis 1 includes variants according to an eased clumping threshold of r2 < 0.01, Sensitivity analysis 2 includes SNPs for Lp(a) according to a different IV set, whereas Sensitivity analysis 3 is based on variants included in the LPA gene. Associations of P < 0.05 are shown in bold. P ∈ (0.05,0.1], *P ∈ (0.01,0.05], **P ∈ (0.001,0.01], ***P ∈ (0,0.001]. IV, instrumental variable; Lp(a), lipoprotein A; MR, Mendelian randomisation; PCa, prostate cancer; SNP, single nucleotide polymorphism. (XLSX) [file pmed.1003859.s010.xlsx]

## Sheet: S8 Table
S8 Table. MR-Egger estimates for Lp(a) and each PCa outcome. Sensitivity Analyses refer to the univariable MR and are as follows; Sensitivity Analysis 1 includes variants according to an eased clumping threshold of r2<0.01, sensitivity analysis 2 includes SNPs for Lp(a) according to a different IV set, whereas sensitivity analysis 3 is based on variants included in the LPA gene. Associations of P…
		OR	95% CI	P
Total PCa	Sensitivity Analysis 1	1.0629	[0.970,1.160]	0.17
	Sensitivity Analysis 2	1.02429	[0.990,1.070]	0.222
	Sensitivity Analysis 3	1.52348	[0.310,7.523]	0.605
	MVMR	1.06396	[1.002,1.130]	0.042*
	MVMR (+BMI)	1.06609	[1.008,1.129]	0.026*
Advanced PCa	Sensitivity Analysis 1	1.03873	[0.934,1.156]	0.481
	Sensitivity Analysis 2	1.01816	[0.972,1.066]	0.436
	Sensitivity Analysis 3	1.6048	[0.322,8.004]	0.563
	MVMR	1.07788	[0.998,1.164]	0.055.
	MVMR (+BMI)	1.07251	[0.988,1.153]	0.055.
Early onset PCa	Sensitivity Analysis 1	1.19602	[1.022,1.401]	0.025*
	Sensitivity Analysis 2	1.05232	[0.986,1.123]	0.127
	Sensitivity Analysis 3	3.13303	[0.128,76.325]	0.484
	MVMR	1.13997	[1.007,1.289]	0.038*
	MVMR (+BMI)	1.15027	[1.025,1.292]	0.017*
