# Supplementary material for: The relationship between lipoprotein A and other lipids with prostate cancer risk: A multivariable Mendelian randomisation study
Source: PLoS Med. 2022 Jan 27;19(1):e1003859. doi: 10.1371/journal.pmed.1003859 (PMC8794090; doi:10.1371/journal.pmed.1003859)
Supplement: S10 Table — Genetically elevated Lp(a) is significantly associated with total PCa through the IVW method. Associations of P < 0.05 are shown in bold. P ∈ (0.05,0.1], *P ∈ (0.01,0.05], **P ∈ (0.001,0.01], ***P ∈ (0,0.001]. AST, aspartate aminotransferase; IVW, inverse variance weighting; Lp(a), lipoprotein A; MR, Mendelian randomisation; MVMR, multivariable MR; PCa, prostate cancer. (XLSX) [file pmed.1003859.s012.xlsx]

## Sheet: S10 Table
S10 Table. IVW and MR-Egger estimates from the total PCa MVMR model adjusted for lp(a) and AST. Genetically elevated lp(a) is significantly associated with total PCa through the IVW method. Associations of P<0.05 are shown in bold. .P ∈ (0.05,0.1], * P ∈ (0.01,0.05], ** P ∈ (0.001,0.01], *** P ∈ (0,0.001].
Biomarker	Method	OR	95% CI	P
Lp(a)	IVW	1.07358	[1.000,1.151]	0.048*
	MR-Egger	1.06503	[0.981,1.132]	0.147
AST	IVW	0.945539	[0.867,1.033]	0.213
	MR-Egger	0.952181	[0.874,1.039]	0.271
