# Supplementary material for: The relationship between lipoprotein A and other lipids with prostate cancer risk: A multivariable Mendelian randomisation study
Source: PLoS Med. 2022 Jan 27;19(1):e1003859. doi: 10.1371/journal.pmed.1003859 (PMC8794090; doi:10.1371/journal.pmed.1003859)
Supplement: S11 Table — Genetically elevated Lp(a) is significantly associated with total PCa through the IVW method and associated at borderline significance with total PCa with the MR-Egger approach. Associations of P < 0.05 are shown in bold. P ∈ (0.05,0.1], *P ∈ (0.01,0.05], **P ∈ (0.001,0.01], ***P ∈ (0,0.001]. IVW, inverse variance weighting; Lp(a), lipoprotein A; MR, Mendelian randomisation; MVMR, multivariable MR; PCa, prostate cancer. (XLSX) [file pmed.1003859.s013.xlsx]

## Sheet: S11 Table
S11 Table. IVW and MR-Egger estimates from the total PCa MVMR model adjusted for Lp(a) and creatinine. Genetically elevated Lp(a) is significantly associated with total PCa through the IVW method and associated at borderline significance with total PCa with the MR-Egger approach. Associations of P<0.05 are shown in bold. .P ∈ (0.05,0.1], * P ∈ (0.01,0.05], ** P ∈ (0.001,0.01], *** P ∈ (0,0.001].
Biomarker	Method	OR	95% CI	P
Lp(a)	IVW	1.07037	[1.000,1.146]	0.05*
	MR-Egger	1.06396	[0.993,1.141]	0.08.
Creatinine	IVW	1.02327	[0.944,1.111]	0.576
	MR-Egger	1.02634	[0.946,1.114]	0.534
