# Supplementary material for: The relationship between lipoprotein A and other lipids with prostate cancer risk: A multivariable Mendelian randomisation study
Source: PLoS Med. 2022 Jan 27;19(1):e1003859. doi: 10.1371/journal.pmed.1003859 (PMC8794090; doi:10.1371/journal.pmed.1003859)
Supplement: S12 Table — Genetically elevated Lp(a) is significantly associated with total PCa through the MR-Egger method. Associations of P < 0.05 are shown in bold. P ∈ (0.05,0.1], *P ∈ (0.01,0.05], **P ∈ (0.001,0.01], ***P ∈ (0,0.001]. ALT, alanine aminotransferase; IVW, inverse variance weighting; Lp(a), lipoprotein A; MR, Mendelian randomisation; MVMR, multivariable MR; PCa, prostate cancer. (XLSX) [file pmed.1003859.s014.xlsx]

## Sheet: S12 Table
S12 Table. IVW and MR-Egger estimates from the total PCa MVMR model adjusted for Lp(a) and ALT. Genetically elevated Lp(a) is significantly associated with total PCa through the MR-Egger method. Associations of P<0.05 are shown in bold. .P ∈ (0.05,0.1], * P ∈ (0.01,0.05], ** P ∈ (0.001,0.01], *** P ∈ (0,0.001].
Biomarker	Method	OR	95% CI	P
Lp(a)	IVW	1.05971	[0.985,1.141]	0.119
	MR-Egger	1.07788	[1,1.162]	0.049
ALT	IVW	0.902127	[0.812,1.003]	0.058
	MR-Egger	0.870228	[0.778,0.974]	0.016
