# Supplementary material for: The relationship between lipoprotein A and other lipids with prostate cancer risk: A multivariable Mendelian randomisation study
Source: PLoS Med. 2022 Jan 27;19(1):e1003859. doi: 10.1371/journal.pmed.1003859 (PMC8794090; doi:10.1371/journal.pmed.1003859)
Supplement: S13 Table — P ∈ (0.05,0.1], *P ∈ (0.01,0.05], **P ∈ (0.001,0.01], ***P ∈ (0,0.001]. Lp(a), lipoprotein A; PCa, prostate cancer; SNP, single nucleotide polymorphism. (XLSX) [file pmed.1003859.s015.xlsx]

## Sheet: S13 Table
S13 Table. Univariable analysis on each PCa and Lp(a) after removing aspirin-associated SNPs. Associations of P<0.05 are shown in bold. .P ∈ (0.05,0.1], * P ∈ (0.01,0.05], ** P ∈ (0.001,0.01], *** P ∈ (0,0.001].
	Method	OR	95% CI	P
Total PCa	IVW	1.09746	[0.903,1.335]	0.349
	Weighted median	1.15604	[1.095,1.220]	3.23 x E-7
	MR-Egger	1.02429	[0.738,1.423]	0.884
Advanced PCa	IVW	1.10076	[0.909,1.334]	0.324
	Weighted median	1.11963	[1.009,1.244]	0.033
	MR-Egger	1.08763	[0.780,1.514]	0.621
Early age onset PCa	IVW	1.21046	[0.914,1.605]	0.182
	Weighted median	1.30213	[1.148,1.477]	5.17 x E-5
	MR-Egger	1.163	[0.720,1.876]	0.537
