# Supplementary material for: The relationship between lipoprotein A and other lipids with prostate cancer risk: A multivariable Mendelian randomisation study
Source: PLoS Med. 2022 Jan 27;19(1):e1003859. doi: 10.1371/journal.pmed.1003859 (PMC8794090; doi:10.1371/journal.pmed.1003859)
Supplement: S14 Table — The following list includes IVs used in the main analysis, MVMR (adjusted for HDL, LDL, TG, Lp(a), and BMI), and Sensitivity analyses 1–4. BMI, body mass index; HDL, high-density lipoprotein; IV, instrumental variable; LDL, low-density lipoprotein; Lp(a), lipoprotein A; MVMR, multivariable MR; SNP, single nucleotide polymorphism; TG, triglyceride. (XLSX) [file pmed.1003859.s016.xlsx]

## Sheet: S14 Table
S14 Table. Association between SNPs and each lipid biomarker and BMI. The following list includes IVs used in the main analysis, MVMR (adjusted for HDL,LDL,TG,Lp(a) and BMI) and sensitivity analyses 1-4 .
Chr	position	SNP	Other allele	Effect allele	Cholesterol beta	Cholesterol SE	Cholesterol P	Lp(a) beta	Lp(a) SE	Lp(a) P	HDL beta	HDL SE	HDL P	LDL beta	LDL SE	LDL P	TG beta	TG SE	TG P	Apo A beta	Apo A SE	Apo A P	Apo B beta	Apo B SE	ApoB P	BMI beta	BMI SE	BMI P
1	230304051	rs11122454	C	T	0.0058545	0.0035929	0.10322	0.011966	0.0040867	0.0034101	0.064921	0.0037807	5.04e-66	-0.002288	0.0035916	0.52409	-0.046202	0.003637	5.9e-37	0.061302	0.0037732	2.66e-59	-0.02094	0.0036156	6.98e-09	-0.00450907	0.00355183	0.204262
1	96924097	rs11165643	C	T	-0.0030299	0.0035665	0.39558	9.39e-05	0.0040522	0.98152	-0.0098693	0.0037543	0.0085685	-0.0005858	0.0035647	0.86947	0.0042403	0.0036118	0.24039	-0.0062805	0.0037469	0.093705	0.0016234	0.0035887	0.65101	0.0210982	0.00352483	2.16e-09
1	55526428	rs11206517	T	G	0.062518	0.0098844	2.54e-10	-0.0088808	0.011218	0.42857	0.01191	0.010414	0.25276	0.066286	0.0098842	2e-11	-0.0014871	0.010011	0.88191	-0.0028893	0.010395	0.78106	0.064247	0.0099461	1.05e-10	0.00335552	0.00978767	0.731726
1	55505647	rs11591147	G	T	-0.31354	0.013215	3.18e-124	-0.055285	0.015108	0.00025309	-0.013651	0.013927	0.32701	-0.34543	0.013199	1.18e-150	0.0010479	0.013405	0.93769	0.054575	0.013901	8.64e-05	-0.34825	0.013292	5.71e-151	-0.0106111	0.0131105	0.41831
1	154251259	rs12749691	A	T	-0.0052863	0.0038531	0.17008	0.0032084	0.0043771	0.46356	0.0033585	0.0040577	0.40786	-0.0021656	0.0038518	0.57397	-0.024265	0.003902	5.03e-10	-0.0018428	0.0040501	0.64911	-0.0039054	0.0038769	0.31376	0.00498858	0.0038089	0.190293
1	110232983	rs140584594	A	G	-0.0057429	0.0039215	0.14307	0.01722	0.0044565	0.00011161	0.035327	0.0041276	1.15e-17	-0.014977	0.00392	0.00013316	-0.0016483	0.003972	0.67815	0.042569	0.0041193	5.05e-25	-0.030143	0.0039457	2.19e-14	-0.00301125	0.00387632	0.43726
1	182171957	rs1779823	G	T	8.09e-05	0.0037156	0.98262	0.009857	0.0042244	0.019632	-0.03271	0.0039153	6.64e-17	0.0084324	0.0037139	0.02318	0.004262	0.0037631	0.25739	-0.020457	0.0039077	1.65e-07	0.012637	0.0037389	0.0007256	-0.00393994	0.00367327	0.283453
1	26987646	rs193084249	A	G	0.014773	0.011731	0.20791	-0.032502	0.013376	0.015108	-0.089123	0.01235	5.37e-13	0.030345	0.01172	0.0096218	0.08139	0.011879	7.33e-12	-0.065236	0.012321	1.19e-07	0.065455	0.011805	2.95e-08	-0.0138032	0.0116218	0.234953
1	72819884	rs2613500	T	C	-0.0072735	0.004385	0.097172	-0.00027018	0.0049764	0.9567	-0.013606	0.0046156	0.0032016	-0.0069531	0.0043833	0.11268	0.014776	0.0044403	0.00087554	-0.011961	0.0046063	0.0094163	-0.0013358	0.0044124	0.76209	0.0417822	0.00433722	5.85e-22
1	220970028	rs2642438	A	G	0.027177	0.0038199	1.13e-12	-0.0108	0.0043393	0.012811	0.033224	0.0040246	1.53e-16	0.025943	0.0038182	1.09e-11	-0.016309	0.0038691	2.5e-05	0.037203	0.0040164	2.02e-20	0.014918	0.0038442	0.00010427	-0.00762207	0.00377784	0.0436372
1	150940625	rs267738	T	G	0.0032708	0.0042321	0.4396	0.0032147	0.0048139	0.50426	0.028466	0.0044537	1.65e-10	-0.0035138	0.00423	0.40614	-0.0002691	0.0042855	0.94993	0.044289	0.0044443	2.2e-23	-0.003313	0.0042584	0.43656	0.00433441	0.00418381	0.300206
1	201800511	rs2678204	T	G	-0.004714	0.0036946	0.20199	0.0087748	0.004202	0.03678	-0.012799	0.00389	0.0010011	-0.0049799	0.0036931	0.17752	0.012338	0.0037414	0.00097495	-0.0081674	0.0038828	0.035423	-0.0016645	0.0037173	0.65432	0.0316732	0.00365292	4.33e-18
1	2427712	rs3762444	C	T	-0.0055988	0.0035441	0.11416	0.00394	0.0040345	0.32878	0.0025254	0.0037323	0.49863	-0.0054564	0.0035425	0.1235	-0.0066957	0.003589	0.062094	-0.00063453	0.0037254	0.86475	-0.0061049	0.0035666	0.086954	-0.0238558	0.00350255	9.73e-12
1	40035928	rs3768321	G	T	-0.011584	0.0044097	0.0086154	-0.0036454	0.0050053	0.46643	-0.054038	0.0046392	2.42e-31	-0.0037017	0.0044075	0.40099	0.024755	0.0044655	2.97e-08	-0.051821	0.0046297	4.52e-29	0.004948	0.0044386	0.26496	0.017511	0.00435832	5.88e-05
1	109665000	rs4364908	G	A	-0.0221	0.0066346	0.00086561	-0.0045191	0.0075361	0.54874	0.016795	0.0069797	0.01612	-0.028917	0.006632	1.3e-05	-0.010096	0.00672	0.13298	0.021529	0.0069659	0.0019973	-0.038047	0.0066762	1.21e-08	0.00444148	0.00655619	0.498122
1	55521313	rs472495	G	T	0.04158	0.0036781	1.28e-29	0.004599	0.0041826	0.27153	0.011376	0.0038744	0.0033233	0.043965	0.0036759	5.93e-33	-0.011645	0.003726	0.0017759	-0.0020528	0.0038665	0.59546	0.040865	0.0037008	2.45e-28	-0.00750197	0.00363826	0.0392127
1	234848609	rs486142	G	A	0.037009	0.003514	6.28e-26	0.0016594	0.0039939	0.67778	0.02612	0.0037001	1.68e-12	0.033752	0.0035123	7.38e-22	-2.89e-05	0.0035597	0.99352	0.028591	0.0036931	9.87e-15	0.033159	0.0035355	6.75e-21	-0.00338497	0.0034764	0.330206
1	177889025	rs539515	A	C	-0.014615	0.0043153	0.00070714	0.0074967	0.0049056	0.12647	-0.012211	0.0045448	0.0072168	-0.013527	0.0043137	0.0017134	-0.00088971	0.0043698	0.83866	-0.0065399	0.0045355	0.14932	-0.011134	0.0043431	0.010361	0.0394156	0.00426446	2.43e-20
1	109696333	rs542049	T	C	-0.015122	0.003751	5.55e-05	0.0050906	0.0042608	0.23218	0.0068256	0.003952	0.084148	-0.019086	0.0037496	3.58e-07	-0.00021129	0.0037989	0.95565	0.011126	0.0039444	0.0047923	-0.025311	0.0037735	1.99e-11	0.00204513	0.00370775	0.581234
1	20915418	rs603412	C	G	-0.0042954	0.0035316	0.22387	0.0025133	0.0040126	0.53109	-0.015223	0.0037207	4.29e-05	0.00074375	0.0035296	0.83311	-0.0027125	0.0035765	0.4482	-0.021448	0.0037135	7.68e-09	0.0028141	0.0035535	0.42841	0.000282077	0.00349006	0.935583
1	25793663	rs61775180	C	T	-0.027389	0.0035552	1.33e-14	-0.0063911	0.0040374	0.11343	-0.0074884	0.0037452	0.045558	-0.025845	0.0035538	3.54e-13	-0.0062864	0.0036006	0.080827	-0.0043389	0.0037382	0.24576	-0.028298	0.0035774	2.59e-15	0.00404637	0.00351555	0.249738
1	243783763	rs61833201	A	G	0.0054217	0.0037681	0.15019	0.00065375	0.0042792	0.87858	0.01275	0.0039674	0.0013102	0.0023989	0.0037664	0.52418	-0.0016035	0.0038159	0.67432	0.015849	0.0039599	6.28e-05	0.00065584	0.0037905	0.86263	-0.0210264	0.00372528	1.66e-08
1	219618564	rs61838776	C	A	-0.0076522	0.0047241	0.10527	-0.0029487	0.0053707	0.58298	-0.023206	0.0049732	3.07e-06	-0.0072427	0.0047221	0.12509	0.03133	0.0047837	5.8e-11	-0.015413	0.0049641	0.001904	-0.0045357	0.0047534	0.33998	-0.00318235	0.00467162	0.49574
1	82375561	rs651533	T	A	0.0027048	0.0040654	0.50584	-0.0036553	0.0046299	0.42982	0.0092313	0.0042843	0.031187	0.00087348	0.0040631	0.82978	-0.0057847	0.0041169	0.15999	0.0069394	0.0042759	0.10461	0.0017	0.0040905	0.67771	-0.0220944	0.00402001	3.89e-08
1	8891125	rs6695310	T	C	0.0020296	0.0045085	0.65259	-0.0024791	0.0051252	0.6286	0.0039271	0.0047463	0.40801	0.0036891	0.0045066	0.41301	-0.0089071	0.0045652	0.051048	0.0031881	0.0047374	0.50098	0.0023577	0.0045363	0.60324	-0.0264909	0.00445641	2.78e-09
1	93836218	rs698927	A	C	0.0058125	0.0045202	0.19848	-0.002449	0.0051361	0.63349	0.029824	0.0047605	3.74e-10	0.0021199	0.0045183	0.63894	-0.022128	0.0045772	1.34e-06	0.022497	0.0047518	2.2e-06	-0.0044844	0.004549	0.32424	-0.00466816	0.00446777	0.296093
1	109817192	rs7528419	A	G	-0.10791	0.0041912	7.02e-146	-0.016779	0.004774	0.00044051	0.035421	0.0044239	1.19e-15	-0.12784	0.0041855	2.67e-204	-0.013641	0.0042526	0.0013389	0.058296	0.0044137	8.32e-40	-0.17471	0.0042029	0	7.72e-05	0.00415147	0.985166
1	62999675	rs7534572	C	G	0.047099	0.003654	5.38e-38	0.0025253	0.0041576	0.54359	0.0049881	0.0038507	0.1952	0.030827	0.0036536	3.27e-17	0.09147	0.0036954	5.28e-135	0.035885	0.0038417	9.69e-21	0.026743	0.0036768	3.52e-13	0.00258929	0.00361373	0.473676
2	65276049	rs1009360	T	C	0.0023549	0.0035401	0.50593	-0.001392	0.0040264	0.72956	0.020033	0.0037273	7.69e-08	0.0017071	0.0035386	0.62951	-0.024987	0.0035847	3.17e-12	0.016706	0.00372	7.1e-06	-0.0022609	0.0035624	0.52567	-0.00632885	0.00350047	0.0706087
2	213409014	rs10184221	G	A	-0.001975	0.0039762	0.61939	-0.0055663	0.004515	0.21763	0.001569	0.0041882	0.70795	-0.0017294	0.0039748	0.66349	-0.0062182	0.0040268	0.12255	-0.0001562	0.0041796	0.97019	-0.0030676	0.0040014	0.4433	-0.0253	0.00393019	1.22e-10
2	165528624	rs1128249	G	T	-0.0030744	0.0035833	0.3909	0.012168	0.0040698	0.0027908	0.025465	0.003775	1.53e-11	-0.0061033	0.0035824	0.088443	-0.027092	0.0036283	8.25e-14	0.021997	0.0037676	5.28e-09	-0.0097023	0.0036056	0.0071262	0.00631812	0.00354404	0.074629
2	113967740	rs13407583	G	A	0.010488	0.0042947	0.0146	-0.0082543	0.0048835	0.090985	-0.0031737	0.0045254	0.48311	0.0094531	0.0042934	0.027684	0.014951	0.0043495	0.00058753	0.0014571	0.0045165	0.74698	0.011531	0.0043213	0.0076231	0.0234922	0.00424766	3.2e-08
2	118656281	rs140074556	G	A	-0.037958	0.0064422	3.82e-09	-0.00046877	0.0073386	0.94907	0.002052	0.0067942	0.76264	-0.040162	0.0064395	4.48e-10	-0.007981	0.0065243	0.22123	0.0077409	0.0067816	0.25368	-0.038215	0.0064806	3.71e-09	0.0128821	0.00637438	0.0432891
2	21149771	rs140798831	T	C	-0.025714	0.003688	3.13e-12	7.91e-05	0.0041903	0.98493	0.012503	0.0038838	0.0012857	-0.029536	0.0036857	1.12e-15	-0.015892	0.0037351	2.09e-05	0.022123	0.0038752	1.14e-08	-0.039804	0.0037098	7.57e-27	0.00216974	0.00364843	0.552041
2	219555573	rs1427445	C	A	-0.0087701	0.003522	0.012773	0.0017202	0.0040034	0.66743	0.0055145	0.0037093	0.13711	-0.0067223	0.003521	0.056239	-0.020297	0.0035666	1.27e-08	0.0010463	0.003702	0.77746	-0.0072027	0.0035435	0.042092	0.00999115	0.00348111	0.00410388
2	121306440	rs17050272	G	A	-0.020004	0.0035574	1.88e-08	-0.00616	0.0040452	0.12781	0.0048459	0.003748	0.19604	-0.021836	0.0035557	8.22e-10	-0.013911	0.0036026	0.00011278	0.0093477	0.0037408	0.012459	-0.024733	0.0035793	4.86e-12	0.00406955	0.0035168	0.247203
2	227095159	rs2138161	T	C	-0.013318	0.0036641	0.00027843	-0.0054085	0.0041683	0.19444	-0.060208	0.0038572	6.95e-55	-0.0066614	0.0036625	0.068939	0.048195	0.0037088	1.37e-38	-0.047112	0.0038516	2.18e-34	0.0046215	0.0036871	0.21004	-0.0026101	0.00362283	0.471243
2	136555659	rs2322659	T	C	-0.018682	0.0045318	3.75e-05	0.0071975	0.0051513	0.16235	-0.023005	0.0047762	1.46e-06	-0.01377	0.0045295	0.0023653	0.011556	0.0045893	0.011803	-0.02632	0.0047674	3.38e-08	-0.01241	0.0045604	0.0065031	0.0156062	0.00447896	0.000493507
2	20363666	rs35135293	C	T	-0.021165	0.0035104	1.65e-09	-0.001238	0.0039884	0.75625	-0.024349	0.0036976	4.56e-11	-0.013663	0.0035087	9.86e-05	-0.01163	0.0035548	0.0010692	-0.027721	0.0036906	5.89e-14	-0.0083033	0.0035322	0.018737	-0.000171401	0.00347149	0.960621
2	44097360	rs35206901	A	G	-0.033587	0.0045304	1.23e-13	-0.0028783	0.0051528	0.57645	0.0042269	0.0047756	0.3761	-0.038019	0.0045292	4.73e-17	-0.004413	0.0045893	0.33626	0.0071038	0.004767	0.13617	-0.032095	0.0045598	1.95e-12	0.00620935	0.00448026	0.165769
2	169832761	rs4148784	G	C	-0.022424	0.0036024	4.84e-10	-0.0010656	0.0040958	0.79473	-0.013241	0.003796	0.00048648	-0.021339	0.0036005	3.1e-09	-0.00030062	0.0036485	0.93433	-0.013196	0.0037884	0.00049568	-0.020005	0.0036241	3.4e-08	-0.000773984	0.00356016	0.827895
2	28624161	rs4666069	C	T	0.015355	0.0073947	0.037846	-0.00090451	0.0084046	0.9143	-0.0069291	0.0077921	0.37387	0.0092553	0.0073922	0.21056	0.042489	0.0074879	1.39e-08	0.0016293	0.0077751	0.83401	0.013124	0.0074421	0.077819	-0.00269819	0.00731229	0.712133
2	170963260	rs4668195	T	C	0.0032775	0.0035173	0.35142	-0.0042164	0.0039968	0.29146	-0.018856	0.0037052	3.6e-07	0.0046425	0.0035155	0.18664	0.020459	0.0035614	9.23e-09	-0.015153	0.0036983	4.18e-05	0.0065735	0.0035394	0.063283	0.0021697	0.00347713	0.532635
2	58935282	rs4671328	T	G	-0.0012437	0.0035572	0.72661	0.0059133	0.004045	0.14378	0.010944	0.0037443	0.0034702	-0.0028673	0.0035559	0.42003	-0.0096446	0.0036023	0.0074221	0.0060396	0.0037368	0.10604	-0.0032678	0.0035787	0.36118	-0.0204154	0.00351561	6.37e-09
2	21288321	rs562338	A	G	0.10215	0.0045623	7.35e-111	0.0077356	0.0051987	0.13675	0.011526	0.0048146	0.016674	0.10886	0.0045591	8.64e-126	0.014639	0.0046278	0.001561	-0.00080891	0.0048055	0.86632	0.1429	0.0045838	1.05e-212	-0.00802848	0.00451923	0.0756499
2	420443	rs563738408	G	A	0.016165	0.010016	0.10655	-0.0081053	0.011397	0.47699	0.018058	0.010553	0.087045	0.017449	0.010013	0.081386	-0.0084754	0.010141	0.4033	0.0089384	0.010531	0.39601	0.013747	0.010072	0.17229	-0.0965292	0.00989434	1.76e-22
2	6156881	rs60358769	T	A	0.0028592	0.0035797	0.42445	-0.0038877	0.0040702	0.3395	0.0063344	0.0037703	0.092943	0.0017123	0.0035785	0.6323	-0.0024446	0.0036251	0.50009	0.0058213	0.0037628	0.12185	0.0010609	0.0036022	0.76837	-0.0206961	0.0035384	4.95e-09
2	86807853	rs62147189	T	G	0.0072308	0.0036585	0.048106	-0.001986	0.004158	0.63292	0.014654	0.0038536	0.0001432	0.0055506	0.003657	0.12907	-0.0073124	0.0037047	0.048405	0.011859	0.0038462	0.0020481	0.0021348	0.0036814	0.56198	-0.0206084	0.00361737	1.22e-08
2	59307725	rs6545714	G	A	-0.0012222	0.0035833	0.73304	-0.0030937	0.0040735	0.44756	0.014019	0.0037705	0.00020086	-0.0012046	0.0035818	0.73662	-0.018177	0.0036284	5.46e-07	0.0098251	0.0037631	0.0090317	-0.0054183	0.0036052	0.13286	-0.0249389	0.00354079	1.88e-12
2	633063	rs74676797	G	A	-0.0076816	0.0045938	0.094494	0.0021759	0.0052194	0.67677	-0.012721	0.0048414	0.0086042	-0.005531	0.0045914	0.22834	0.0013313	0.0046521	0.77474	-0.010122	0.0048321	0.036189	-0.003973	0.0046221	0.39003	0.0541299	0.00454069	9.48e-33
2	44069772	rs75331444	G	A	-0.080704	0.0071105	7.61e-30	0.0034377	0.0080823	0.6706	-0.0058615	0.0074945	0.43415	-0.084583	0.0071062	1.18e-32	-0.015913	0.0072048	0.027198	0.0037963	0.0074812	0.61185	-0.076357	0.0071551	1.41e-26	-0.00626012	0.00703395	0.373475
2	27741237	rs780094	T	C	-0.048338	0.0035926	3.04e-41	0.0027074	0.0040911	0.50812	-0.0023536	0.0037855	0.53411	-0.034672	0.0035922	4.88e-22	-0.10587	0.0036308	2.02e-186	-0.030041	0.0037776	1.84e-15	-0.049746	0.0036154	4.72e-43	0.0215655	0.00355508	1.31e-09
3	185822353	rs10513801	T	G	-0.014313	0.0051015	0.005024	-0.0010432	0.0057936	0.8571	-0.040328	0.0053687	5.88e-14	-0.0029307	0.0050997	0.56551	-0.0018658	0.0051663	0.71799	-0.029435	0.0053587	3.96e-08	-0.0032543	0.0051318	0.526	-0.0340127	0.00504139	1.52e-11
3	94038085	rs1454687	C	G	0.00069345	0.0035025	0.84306	-0.0019158	0.0039795	0.63021	0.0085524	0.0036889	0.020428	0.00016893	0.0035009	0.96151	-0.0091336	0.0035468	0.01002	0.0066536	0.0036817	0.070732	-0.0016266	0.0035242	0.6444	-0.0196827	0.00346216	1.31e-08
3	170727351	rs1879442	G	A	0.0018694	0.003893	0.63109	-0.0079427	0.0044272	0.072804	0.0016459	0.0040991	0.68804	-8.11e-05	0.003891	0.98337	0.012882	0.0039422	0.0010845	0.0067625	0.0040917	0.098388	0.0008044	0.0039169	0.83729	0.0249863	0.00384929	8.54e-11
3	12359049	rs2067819	G	A	0.0095503	0.004257	0.024872	0.0062744	0.0048378	0.19466	0.035221	0.0044849	4.08e-15	0.005968	0.0042551	0.16075	-0.028016	0.00431	8.05e-11	0.022402	0.0044772	5.64e-07	-0.00097126	0.004282	0.82056	-0.00445325	0.00420958	0.290109
3	12955982	rs2596902	G	A	2.85e-05	0.0037234	0.99389	-0.00062344	0.0042327	0.8829	0.0072374	0.0039239	0.065125	-0.0014736	0.0037213	0.69212	-0.0038849	0.0037705	0.30284	0.0037706	0.003916	0.33562	-0.0027	0.0037459	0.47105	-0.0202226	0.00367933	3.88e-08
3	50202231	rs2624839	T	C	-0.0046008	0.0035371	0.19335	0.0051112	0.0040172	0.20326	-0.01442	0.0037275	0.00010955	-0.00090284	0.0035358	0.79846	0.0064649	0.0035821	0.071111	-0.013243	0.0037202	0.00037132	0.00042681	0.003559	0.90454	0.0339108	0.00349676	3.12e-22
3	183497116	rs263009	T	C	0.00063166	0.0036292	0.86183	-0.0054999	0.0041268	0.18263	0.0039415	0.003824	0.30267	0.0013162	0.0036276	0.71673	-0.0059596	0.0036754	0.10491	-0.00023996	0.0038169	0.94987	-0.00050985	0.0036518	0.88896	-0.0210672	0.00358958	4.39e-09
3	119536581	rs3732360	C	T	-0.026422	0.0040432	6.39e-11	-0.0023348	0.004593	0.61121	-0.0070516	0.0042594	0.097816	-0.024653	0.0040419	1.07e-09	-0.009096	0.0040954	0.026348	-0.012145	0.0042509	0.0042773	-0.019497	0.0040684	1.65e-06	0.00923496	0.00399648	0.0208465
3	85898626	rs62261725	A	G	0.0030544	0.0037396	0.41405	0.0027461	0.0042517	0.51836	0.0096447	0.0039429	0.014443	0.0016588	0.0037375	0.65717	-0.0069226	0.003787	0.067557	0.0057231	0.0039351	0.14584	-0.00065205	0.0037631	0.86244	-0.030274	0.00369635	2.63e-16
3	172253678	rs6764884	G	T	0.0050038	0.0050164	0.31853	-0.0051054	0.0057052	0.37086	-0.014625	0.0052886	0.0056853	0.0017586	0.0050146	0.72582	0.030376	0.0050796	2.23e-09	-0.013883	0.005278	0.008531	0.005903	0.0050475	0.24221	0.00146144	0.00495794	0.768172
3	134662251	rs6801218	T	A	0.004247	0.0035403	0.23029	0.010609	0.0040259	0.0084082	0.012279	0.0037281	0.00098905	0.0021243	0.0035387	0.5483	-0.0073008	0.0035854	0.041723	0.012511	0.0037209	0.00077259	-0.00085329	0.0035622	0.81069	-0.0212219	0.00349951	1.33e-09
3	131629332	rs747503	G	A	-0.0041502	0.0039115	0.28867	-0.003301	0.0044433	0.45754	-0.017668	0.0041209	1.81e-05	-0.0022137	0.0039096	0.57124	0.0085042	0.0039612	0.031804	-0.013699	0.0041124	0.00086503	-0.00055351	0.0039365	0.88818	0.0292402	0.00386734	4.03e-14
3	25086328	rs7618975	A	C	0.0068361	0.0035813	0.056286	-0.0014041	0.004067	0.72991	0.0058341	0.0037716	0.1219	0.0073784	0.0035798	0.039294	0.0037235	0.0036267	0.30457	0.0042686	0.0037641	0.25678	0.0046888	0.003603	0.19314	-0.0214216	0.00354207	1.47e-09
3	61264084	rs815715	C	G	0.0080124	0.0035489	0.023967	0.0020484	0.0040368	0.61185	0.0098461	0.0037397	0.0084674	0.007342	0.0035472	0.038472	-0.0053898	0.0035939	0.13369	0.007938	0.0037325	0.033443	0.0059444	0.0035702	0.095916	-0.0206695	0.00350783	3.81e-09
3	156798775	rs900400	T	C	0.0066391	0.0035783	0.063547	0.0047867	0.0040714	0.23973	0.029676	0.0037682	3.42e-15	0.0035389	0.0035767	0.32245	-0.017748	0.0036234	9.68e-07	0.026744	0.003761	1.16e-12	-0.0002466	0.0036012	0.94541	-0.00974272	0.00353789	0.00589103
3	135880410	rs9647335	A	T	0.0015918	0.0044547	0.72085	0.012069	0.0050587	0.017044	0.033537	0.0046857	8.26e-13	-0.00081031	0.0044536	0.85563	-0.026068	0.0045108	7.53e-09	0.038617	0.004677	1.51e-16	-0.0074884	0.0044808	0.094686	-0.0229387	0.00440547	1.92e-07
3	185922928	rs9820930	C	T	-0.011119	0.0040758	0.0063702	0.0143	0.004631	0.0020155	-0.025632	0.0042926	2.36e-09	-0.0045674	0.0040741	0.26225	-0.00047801	0.0041277	0.90781	-0.020974	0.0042842	9.8e-07	-0.001637	0.0041007	0.68975	0.00161754	0.00402975	0.688126
4	157613653	rs10012484	A	G	0.0024596	0.0037822	0.51548	-0.0071365	0.0042988	0.096891	0.020148	0.0039841	4.26e-07	0.00080039	0.0037805	0.83233	-0.02206	0.0038299	8.43e-09	0.01728	0.003976	1.39e-05	-0.0016034	0.0038055	0.67351	-0.000226667	0.00373869	0.951656
4	45186139	rs10938398	G	A	-0.0036493	0.003539	0.30246	0.0035281	0.0040266	0.38093	-0.014139	0.0037291	0.00014984	-0.00055201	0.0035373	0.87599	-0.0010133	0.0035837	0.77737	-0.010264	0.0037214	0.0058156	0.0030024	0.003561	0.39916	0.0344528	0.00349786	6.98e-23
4	100239319	rs1229984	T	C	0.057873	0.011765	8.7e-07	-0.017858	0.013367	0.18154	-0.0045997	0.012403	0.71075	0.071286	0.01176	1.35e-09	-0.020461	0.011922	0.086112	-0.040043	0.01238	0.0012185	0.057577	0.01184	1.16e-06	0.0640406	0.011612	3.49e-08
4	137083193	rs1296328	A	C	0.0059639	0.0035384	0.091905	0.001526	0.0040272	0.70474	0.0079719	0.0037291	0.032539	0.0040074	0.0035369	0.2572	-0.0034048	0.0035835	0.34204	0.0041436	0.003722	0.2656	0.0037238	0.0035599	0.29554	-0.0256547	0.00349687	2.2e-13
4	103188709	rs13107325	C	T	-0.047897	0.0066107	4.33e-13	-0.016527	0.0075201	0.027974	-0.10073	0.0069709	2.69e-47	-0.030088	0.0066072	5.27e-06	0.029071	0.0066953	1.41e-05	-0.089132	0.0069563	1.45e-37	-0.011997	0.0066543	0.071406	0.0542205	0.00654347	1.18e-16
4	3443931	rs13108218	A	G	-0.014475	0.0036355	6.85e-05	0.004134	0.0041278	0.31659	0.001967	0.0038287	0.60743	-0.010672	0.0036342	0.0033192	-0.032813	0.0036807	4.93e-19	-0.014079	0.0038217	0.0002296	-0.016307	0.003658	8.28e-06	-0.00198924	0.00359426	0.579956
4	18346297	rs13135416	C	T	-0.0069043	0.0038318	0.071576	-0.0023339	0.0043595	0.5924	-0.0098631	0.0040334	0.014471	-0.0057137	0.0038302	0.13577	0.0036197	0.0038808	0.35096	-0.010517	0.0040258	0.0089946	-0.0044232	0.0038554	0.25128	0.0222022	0.00378776	4.59e-09
4	87976359	rs1471251	A	T	0.010346	0.0035802	0.0038552	3.58e-06	0.0040655	0.9993	-0.021744	0.0037728	8.27e-09	0.0088173	0.0035786	0.013746	0.040757	0.0036242	2.5e-29	-0.013744	0.0037651	0.00026193	0.013164	0.0036024	0.00025792	0.00355097	0.00353984	0.315792
4	69537154	rs1960773	A	C	0.016408	0.0035274	3.3e-06	0.0059863	0.0040046	0.13496	0.016832	0.0037161	5.91e-06	0.011688	0.0035258	0.00091703	0.012757	0.0035724	0.00035567	0.026926	0.003708	3.84e-13	0.0069563	0.0035495	0.050023	-0.00531158	0.00348771	0.127775
4	88408172	rs28873097	T	C	0.0060569	0.003512	0.0846	-0.00069493	0.0039907	0.86176	-0.012074	0.003701	0.0011052	0.0058562	0.0035102	0.095257	0.020069	0.0035564	1.67e-08	-0.0062992	0.0036938	0.088131	0.0065822	0.0035336	0.0625	0.00601978	0.0034725	0.0829981
4	69491456	rs34707604	T	C	0.046967	0.004203	5.55e-29	0.016399	0.0047852	0.00061056	0.022054	0.0044307	6.44e-07	0.038801	0.0042016	2.62e-20	0.028102	0.0042577	4.12e-11	0.036603	0.0044214	1.26e-16	0.036188	0.00423	1.19e-17	-0.00347284	0.00415578	0.403344
4	25408838	rs34811474	G	A	-0.0066361	0.0041378	0.10877	-0.0023656	0.0047026	0.61494	0.004125	0.0043602	0.34412	-0.0061577	0.0041357	0.13651	-0.0061853	0.00419	0.13989	0.001167	0.0043524	0.78861	-0.005823	0.0041628	0.16187	-0.0304091	0.00409082	1.06e-13
5	53308819	rs112838464	G	A	0.0082909	0.0055577	0.13576	-0.01177	0.006314	0.062302	-0.032523	0.005855	2.79e-08	0.010945	0.0055551	0.048799	0.036714	0.0056272	6.85e-11	-0.029641	0.005844	3.94e-07	0.02034	0.0055912	0.00027508	-0.0171543	0.00549424	0.00179511
5	87988934	rs1477290	T	C	-0.0063287	0.00514	0.21822	-0.0063666	0.0058438	0.27595	-0.017112	0.0054165	0.0015823	-0.004954	0.0051382	0.33497	0.012179	0.0052055	0.019305	-0.0094463	0.0054052	0.080529	0.00081719	0.0051716	0.87444	0.0441926	0.00508433	3.59e-18
5	156398169	rs1501908	G	C	0.035618	0.0036369	1.22e-22	0.0043862	0.0041321	0.28848	0.0065819	0.0038306	0.085751	0.02884	0.0036358	2.17e-15	0.040328	0.0036827	6.75e-28	-0.002901	0.0038234	0.448	0.029177	0.0036595	1.56e-15	-0.00156252	0.00359734	0.664032
5	77389973	rs252749	G	A	-0.0017572	0.0040535	0.66466	-0.0021044	0.0046056	0.64773	0.0046847	0.0042709	0.27269	-0.0050153	0.0040512	0.21573	0.0043018	0.0041049	0.29465	0.00087503	0.0042623	0.83734	-0.0082319	0.0040785	0.043553	-0.0225323	0.00400764	1.89e-08
5	134439287	rs254564	C	T	-0.0069454	0.0035981	0.05357	-0.0017314	0.0040879	0.67191	-0.020467	0.0037913	6.73e-08	-0.0029785	0.0035967	0.4076	0.0074335	0.0036439	0.041354	-0.026383	0.0037831	3.1e-12	-0.00014236	0.0036209	0.96864	0.00906604	0.00355707	0.0108122
5	170482901	rs2591485	C	A	-0.0073896	0.0040632	0.068969	-0.0012233	0.0046214	0.79124	-0.012798	0.0042842	0.0028162	-0.0051283	0.004062	0.20677	0.0043778	0.004115	0.28739	-0.011024	0.0042759	0.009934	-0.0050373	0.0040885	0.21793	0.0240263	0.00401865	2.25e-09
5	52114050	rs2860025	G	A	-0.017204	0.0040216	1.89e-05	-0.0043518	0.00457	0.34097	-0.0056488	0.0042352	0.18227	-0.020018	0.0040194	6.35e-07	0.0063109	0.0040726	0.12124	-0.0011321	0.0042271	0.78883	-0.022086	0.0040457	4.79e-08	0.00484582	0.00397542	0.222867
5	55861464	rs28650790	C	T	-0.00062314	0.0044704	0.88914	-0.0034533	0.0050903	0.49751	-0.034381	0.0047038	2.7e-13	0.0026138	0.0044679	0.55854	0.039399	0.0045253	3.17e-18	-0.027445	0.0046946	5.04e-09	0.0095078	0.004498	0.034535	0.00954195	0.00442257	0.0309637
5	74644706	rs6453131	T	G	0.051773	0.0036125	1.49e-46	0.0037156	0.0041063	0.36555	0.012283	0.0038078	0.0012567	0.053395	0.0036108	1.9e-49	0.0062358	0.003661	0.088511	-0.00069239	0.0038007	0.85545	0.046115	0.0036351	7.37e-37	-0.0190449	0.00357391	9.89e-08
5	87697533	rs6870983	C	T	-0.007081	0.0043077	0.10022	0.0084449	0.0049046	0.085102	0.0024635	0.0045391	0.58732	-0.005938	0.0043059	0.16789	-0.0052843	0.0043627	0.2258	0.00022216	0.0045302	0.96089	-0.0053828	0.0043346	0.21431	-0.0241393	0.00426014	1.46e-08
5	122848876	rs7734476	G	A	0.018663	0.0035167	1.12e-07	-0.0022314	0.0039985	0.5768	0.0020407	0.0037056	0.58183	0.01855	0.0035155	1.32e-07	0.0037826	0.0035619	0.28826	-0.0024199	0.0036984	0.51291	0.021314	0.0035391	1.72e-09	-0.00298369	0.0034778	0.390935
6	161305787	rs111565833	T	C	-0.0059596	0.013425	0.65711	-0.16716	0.015773	3.11e-26	0.0082988	0.014116	0.55661	-0.0031347	0.013429	0.81544	-0.015007	0.013605	0.27001	0.0037529	0.014086	0.7899	-0.0035674	0.013511	0.79175	-0.0146861	0.013277	0.268671
6	161415938	rs111839598	G	A	-0.0010798	0.017819	0.95168	-0.16561	0.020377	4.42e-16	-0.02963	0.018755	0.11415	0.004882	0.017808	0.78397	0.024953	0.018049	0.16682	-0.020224	0.018731	0.28028	0.0060798	0.017921	0.73442	0.0162808	0.0176224	0.355556
6	160560155	rs112476023	G	T	0.036704	0.01976	0.063245	-0.18715	0.022648	1.43e-16	0.05488	0.020808	0.0083524	0.024608	0.019749	0.21277	-0.024523	0.020004	0.22025	0.055376	0.02076	0.0076434	0.012532	0.01989	0.52865	-0.0159416	0.0195319	0.414396
6	160887192	rs117109638	G	A	0.0032181	0.015882	0.83943	-0.32944	0.019271	1.92e-65	0.0018584	0.016762	0.91172	0.0028189	0.015884	0.85914	0.012671	0.016079	0.43066	0.01109	0.016719	0.50712	0.0087152	0.015965	0.58514	0.035205	0.0156897	0.0248451
6	161380396	rs117110496	C	T	-0.10413	0.037129	0.0050406	-0.37764	0.040056	4.25e-21	-0.13193	0.039116	0.00074407	-0.10043	0.037149	0.0068613	0.10903	0.037579	0.0037166	-0.09185	0.039029	0.018605	-0.088984	0.037381	0.017291	0.00836362	0.0366911	0.819688
6	160571056	rs117307493	T	C	0.00075666	0.02175	0.97225	0.26993	0.025474	3.17e-26	-0.0030052	0.022935	0.89575	-0.00053461	0.021738	0.98038	-0.0066403	0.022021	0.763	-0.0038089	0.022889	0.86783	0.0012716	0.021897	0.95369	-0.00254954	0.02143	0.905299
6	162130436	rs117332645	T	C	-0.004926	0.011173	0.65929	-0.072445	0.012682	1.12e-08	-0.0041372	0.011755	0.72488	-0.0030784	0.011169	0.78285	-0.0078303	0.011314	0.48888	-0.0038316	0.011734	0.74401	0.00076482	0.01125	0.9458	-0.00862359	0.0110602	0.435569
6	161522595	rs117347685	T	A	-0.0040297	0.0094916	0.67116	0.30605	0.010763	2.7e-177	-0.030823	0.0099902	0.0020334	0.0025302	0.0094888	0.78974	0.0076911	0.0096137	0.4237	-0.03761	0.0099683	0.00016139	0.010182	0.0095464	0.28617	-0.00263323	0.0093764	0.778836
6	160847571	rs117446263	G	A	0.011685	0.011327	0.30225	0.74405	0.012593	0	0.0031168	0.011918	0.79369	0.017097	0.011319	0.13093	-0.011121	0.011469	0.33222	-0.0050255	0.011892	0.67259	0.026387	0.011395	0.020575	-0.00433214	0.0111708	0.698159
6	161177443	rs117534432	C	T	-0.018484	0.0096301	0.054936	0.14433	0.010554	1.52e-42	-0.018677	0.010182	0.066608	-0.016299	0.0096278	0.090467	-0.0091252	0.0097525	0.34944	-0.011389	0.010161	0.26233	-0.016144	0.0096913	0.095746	0.0084123	0.0095208	0.376929
6	161189071	rs11753588	G	A	-0.0087073	0.0055663	0.11775	-0.18939	0.0062781	3.31e-199	0.012616	0.0058692	0.031592	-0.010569	0.0055641	0.057509	-0.015255	0.0056378	0.0068155	0.012506	0.0058565	0.032722	-0.014141	0.0056019	0.011592	-0.00156846	0.00550503	0.77571
6	161080457	rs117857195	G	T	0.0025576	0.012169	0.83353	-0.49675	0.014321	2.17e-262	0.011882	0.01282	0.35403	-0.0081599	0.012163	0.50232	0.014362	0.012322	0.2438	0.0088433	0.012803	0.48972	-0.0069116	0.012241	0.57232	-0.000470933	0.0120349	0.968786
6	90322922	rs1179905	A	G	-0.0017781	0.0044602	0.69014	-0.0005508	0.0050719	0.91352	-0.013744	0.0046935	0.0034078	0.00012273	0.0044575	0.97803	0.0093679	0.0045165	0.038069	-0.010931	0.0046845	0.01963	0.0014279	0.0044875	0.75033	0.0240728	0.00441114	4.84e-08
6	159914995	rs118044566	G	A	3.79e-05	0.019655	0.99846	-0.15421	0.02259	8.74e-12	0.026029	0.020847	0.21184	-0.013717	0.019642	0.48497	0.011782	0.019904	0.55388	0.028742	0.020826	0.16756	-0.0094011	0.019766	0.63434	-0.00983691	0.0194434	0.61291
6	161640802	rs118048838	C	T	-0.0062587	0.014151	0.65829	0.30517	0.015431	6.43e-87	-0.0020176	0.014897	0.89226	-0.0029924	0.014137	0.83236	-0.020125	0.014331	0.16024	-0.0056858	0.014865	0.7021	-0.0018547	0.01423	0.8963	0.00212313	0.014028	0.8797
6	160910517	rs12214416	T	A	0.004849	0.0084815	0.56752	-0.30807	0.0101	1.37e-203	0.011968	0.0089309	0.18021	0.00015613	0.008478	0.98531	0.010372	0.0085892	0.2272	0.012899	0.0089134	0.14786	-0.0061317	0.0085346	0.47248	-0.00196623	0.00838891	0.814687
6	161694252	rs1321851	T	C	0.0025585	0.0036257	0.48039	-0.090809	0.0041178	1.44e-107	-0.0048083	0.0038185	0.20796	0.0025599	0.0036241	0.47996	0.0092825	0.0036719	0.011473	-0.0051247	0.0038112	0.17874	0.001567	0.0036481	0.66753	0.00141953	0.00358526	0.692154
6	161709278	rs138398246	G	A	0.0015677	0.015201	0.91785	0.18055	0.017154	6.81e-26	0.0076207	0.016077	0.63549	0.0060402	0.015192	0.69093	-0.037834	0.015394	0.013983	-0.0033372	0.016041	0.83519	0.0066786	0.01529	0.66226	-0.0226676	0.0150093	0.130984
6	161251940	rs138491411	A	G	-0.014635	0.016908	0.38671	0.3026	0.018285	1.89e-61	0.0021684	0.017838	0.90325	-0.0098178	0.016903	0.56135	-0.013777	0.017119	0.42093	-0.0068499	0.017804	0.70043	-0.012845	0.017003	0.45	0.00141432	0.016648	0.932298
6	161135746	rs139389770	T	G	0.017105	0.016938	0.31259	0.28039	0.019358	1.65e-47	0.0058357	0.017821	0.74332	0.0087017	0.016924	0.60715	0.010191	0.017158	0.55257	0.0085702	0.017781	0.62982	0.011789	0.017044	0.48915	0.00906697	0.0167213	0.587654
6	161013013	rs140570886	T	C	0.052659	0.014355	0.00024408	1.4316	0.025127	0	0.0073319	0.01512	0.62774	0.07546	0.014338	1.42e-07	-0.115	0.014532	2.52e-15	0.0010993	0.015098	0.94196	0.080981	0.01444	2.05e-08	0.0132383	0.0142145	0.351685
6	160909667	rs141834709	T	A	0.066815	0.020417	0.0010664	0.74234	0.023482	1.77e-218	-0.0076731	0.02165	0.72303	0.069802	0.020412	0.00062714	0.036178	0.020679	0.080206	-0.020377	0.021604	0.34559	0.07555	0.020555	0.00023737	0.00973346	0.0201554	0.629153
6	160942926	rs142126734	G	A	-0.017199	0.0078713	0.028889	0.24013	0.0084716	3.45e-176	-0.015337	0.0083067	0.064848	-0.013205	0.0078677	0.093264	-0.01047	0.0079708	0.18901	-0.0017128	0.0082914	0.83635	-0.013462	0.0079186	0.089127	-0.00216227	0.00778265	0.781142
6	160722556	rs143113590	C	T	0.016712	0.01092	0.12593	0.28414	0.012415	1.09e-115	0.0015872	0.011483	0.89007	0.016416	0.010913	0.13254	-0.0096982	0.011057	0.38042	0.004858	0.011457	0.67157	0.022664	0.010983	0.039067	-0.00961921	0.0107825	0.372332
6	160271809	rs143296916	A	G	-0.0028562	0.0070022	0.68335	-0.044352	0.0079363	2.29e-08	-0.0034679	0.0073794	0.6384	-0.001897	0.0069981	0.78633	-0.0016399	0.00709	0.81708	-0.0039896	0.0073636	0.58796	-0.0040298	0.0070471	0.56744	0.0173394	0.00692298	0.0122594
6	160954800	rs143461353	C	T	-0.014838	0.019427	0.44498	0.38725	0.020752	1.31e-77	0.051143	0.020551	0.012825	-0.022443	0.019428	0.24802	-0.063346	0.019675	0.001284	0.038624	0.020507	0.05964	-0.018801	0.019562	0.33651	-0.0307943	0.0191346	0.107543
6	161503024	rs144240142	T	C	-0.011016	0.018721	0.55625	-0.246	0.022439	5.92e-28	-0.0049729	0.019735	0.80105	-0.013635	0.018712	0.46618	0.038711	0.018963	0.041215	-0.0069671	0.019695	0.72353	-0.0097245	0.01884	0.60575	0.00106998	0.0184878	0.953848
6	161292838	rs145099029	A	C	-0.045245	0.026765	0.090949	0.78407	0.028973	7.93e-161	-0.017893	0.028523	0.53044	-0.04103	0.026746	0.12502	-0.02728	0.027091	0.31395	-0.02517	0.028466	0.37658	-0.023253	0.026948	0.38819	0.0203307	0.0266269	0.445142
6	160119830	rs145591510	G	A	-9.16e-05	0.010137	0.99279	0.096613	0.011634	1.01e-16	0.0099835	0.010701	0.35083	0.0033459	0.010132	0.74123	-0.020828	0.010266	0.042484	0.0044461	0.01068	0.67719	0.0042098	0.010193	0.67961	-0.00812121	0.0100242	0.417848
6	161728784	rs146752622	G	T	0.013019	0.012758	0.30748	-0.10195	0.014575	2.66e-12	0.0095335	0.013444	0.47826	0.0075559	0.012751	0.55346	0.013019	0.012919	0.31358	0.0065867	0.013429	0.62379	0.0023229	0.012846	0.8565	0.00297477	0.0126087	0.813487
6	160216333	rs146992512	G	A	0.0065497	0.00454	0.14911	0.049498	0.0051687	1.02e-21	0.0013647	0.0047794	0.77523	0.0085569	0.0045377	0.059332	-0.00087292	0.0045976	0.84941	5.06e-05	0.0047709	0.99154	0.0082848	0.0045673	0.069686	0.003606	0.00448404	0.42129
6	160569757	rs147082524	C	T	-0.016553	0.024537	0.49993	-0.17354	0.027961	5.43e-10	0.022736	0.02577	0.37763	-0.024606	0.024531	0.31583	-0.026077	0.024835	0.29372	0.017866	0.02575	0.48779	-0.022986	0.02468	0.35165	-0.00608863	0.0242577	0.801816
6	160587302	rs147626015	C	T	0.013861	0.016559	0.40256	-0.12668	0.018172	3.16e-12	0.043968	0.017453	0.011762	0.0068202	0.016545	0.68019	-0.017266	0.016772	0.30327	0.043902	0.017445	0.011851	0.0027491	0.016669	0.869	0.0142358	0.0164085	0.385622
6	160633223	rs150856119	G	A	0.0049773	0.011243	0.65798	-0.2295	0.012653	1.99e-73	-0.046329	0.01183	9e-05	0.011454	0.011234	0.30792	0.047538	0.011383	2.96e-05	-0.041483	0.011809	0.00044346	0.026597	0.011318	0.018779	-0.00976206	0.0111286	0.380375
6	159706221	rs150906773	C	T	0.0074174	0.011347	0.51333	0.1147	0.012899	6.06e-19	-0.018692	0.011977	0.11862	0.011282	0.01134	0.31978	0.002342	0.011491	0.8385	-0.019973	0.011959	0.094885	0.016764	0.011413	0.14185	0.00572529	0.0112126	0.609623
6	160943149	rs151292106	C	T	0.0092622	0.010624	0.3833	-0.28076	0.012199	5.78e-117	0.028661	0.011174	0.010318	0.0073188	0.010616	0.49057	-0.029714	0.010759	0.0057469	0.015249	0.011155	0.17164	-0.0016106	0.010683	0.88016	0.00168554	0.0105003	0.872469
6	160891897	rs182443492	C	A	0.028589	0.017623	0.10476	1.1097	0.02027	0	0.028458	0.018628	0.12658	0.026295	0.01761	0.1354	-0.052677	0.01784	0.0031498	0.023758	0.018584	0.2011	0.028298	0.017724	0.11036	0.00281332	0.0173843	0.871439
6	161132830	rs1830519	G	A	-0.0061254	0.0040054	0.12619	-0.1825	0.0045317	0	-0.00042419	0.0042157	0.91985	-0.0058652	0.0040035	0.14292	0.001769	0.0040564	0.66276	-0.00038414	0.0042078	0.92726	-0.00881	0.0040303	0.028821	0.0124322	0.00396003	0.00169308
6	161162290	rs1835346	A	G	0.0023998	0.011499	0.83468	0.50771	0.012698	0	0.026452	0.012122	0.029103	0.0015808	0.011491	0.89058	-0.041929	0.011641	0.00031598	0.012668	0.012098	0.29503	-7.84e-05	0.01157	0.9946	0.00785877	0.0113556	0.4889
6	160720804	rs183815886	G	C	0.0017402	0.026939	0.94849	0.74953	0.02919	4.89e-145	-0.012755	0.028701	0.65675	0.0044395	0.026921	0.86902	0.027996	0.027275	0.30468	-0.018733	0.028643	0.5131	0.01485	0.027159	0.58453	-0.00373844	0.0267703	0.888937
6	50303029	rs1845034	C	T	-0.0098113	0.0049762	0.04865	-0.010092	0.0056465	0.073898	-0.012602	0.0052417	0.016209	-0.0079518	0.0049741	0.1099	0.0040937	0.0050393	0.41659	-0.0096474	0.0052321	0.065204	-0.005788	0.0050073	0.24772	0.0269074	0.00491923	4.51e-08
6	161214526	rs186418835	G	A	-0.048016	0.035231	0.17292	0.25587	0.0387	3.81e-11	-0.033205	0.037039	0.37	-0.040146	0.035206	0.25415	-0.016189	0.035681	0.65005	-0.037035	0.036979	0.31658	-0.018073	0.035459	0.61026	-0.0158093	0.0346452	0.648162
6	160710480	rs190412859	G	A	0.0090751	0.010511	0.38791	-0.31763	0.012506	6.09e-142	0.021282	0.01106	0.054319	0.0024303	0.010505	0.81705	0.016328	0.010643	0.12501	0.018401	0.011038	0.095497	0.0022915	0.010574	0.82844	-0.00438173	0.0103821	0.672992
6	159093847	rs2630752	G	A	0.0023599	0.0045974	0.60774	0.029772	0.0052133	1.13e-08	0.0011307	0.0048467	0.81553	0.0016798	0.0045959	0.71473	0.0047068	0.0046561	0.31207	0.0044593	0.0048367	0.35654	0.002125	0.0046262	0.64599	0.000361688	0.00454638	0.936591
6	32587213	rs28383314	T	C	0.022601	0.0036068	3.71e-10	0.00036788	0.0040999	0.9285	0.0098918	0.0038016	0.0092687	0.013906	0.0036054	0.00011487	0.042965	0.0036516	6.03e-32	0.018577	0.0037937	9.75e-07	0.014368	0.0036289	7.52e-05	0.00542452	0.00356562	0.128177
6	31298177	rs28752849	A	G	-0.013449	0.0037615	0.00034977	0.0018457	0.004268	0.6654	-0.036256	0.0039612	5.62e-20	-0.0059976	0.0037598	0.11068	0.0057336	0.0038095	0.13231	-0.032934	0.0039539	8.2e-17	-0.0013007	0.0037845	0.73109	0.00540393	0.00371745	0.146041
6	160770220	rs3004079	G	A	0.0011357	0.00711	0.87309	-0.21586	0.0080815	9.9e-157	0.018827	0.0074913	0.011965	-0.0051824	0.007106	0.46582	-0.0059845	0.0071991	0.40581	0.008983	0.0074767	0.22957	-0.0066829	0.0071525	0.35013	-0.00330853	0.00703585	0.638185
6	160645832	rs316003	C	T	-0.0053778	0.0040937	0.18896	-0.19329	0.004603	0	0.0049322	0.0043112	0.25261	-0.0066578	0.0040915	0.10369	-0.0094774	0.0041454	0.022241	0.0066885	0.0043023	0.12003	-0.011263	0.0041194	0.0062564	0.0054861	0.00404653	0.175179
6	160758116	rs316172	G	C	-0.0027042	0.0038059	0.47738	-0.16798	0.0042997	0	-0.0086176	0.0040093	0.031604	-0.0033041	0.0038039	0.38507	0.0092893	0.003854	0.015939	-0.00089521	0.004002	0.823	-0.0024257	0.0038301	0.52653	0.0104737	0.00376445	0.00539867
6	161591147	rs34025755	A	T	0.0039323	0.0044668	0.37867	-0.10216	0.0050691	3.46e-90	0.0065378	0.0047044	0.16462	0.00091606	0.0044645	0.83742	0.0060418	0.0045235	0.18167	0.0076893	0.0046946	0.10144	0.0015778	0.0044941	0.72552	-0.00500127	0.00442033	0.257878
6	160560824	rs34130495	G	A	0.01327	0.010551	0.20853	-0.13856	0.012071	1.74e-30	-0.01113	0.01111	0.31646	0.011783	0.010546	0.26385	0.036637	0.010687	0.00060816	-0.0081968	0.011087	0.45971	0.013105	0.010622	0.2173	-0.00899303	0.0104081	0.387566
6	161257953	rs34371670	C	T	-0.020042	0.013653	0.1421	-0.28962	0.017133	4.96e-64	0.036171	0.01437	0.011831	-0.029352	0.013649	0.03152	-0.022094	0.013825	0.11001	0.029957	0.014345	0.036774	-0.034466	0.013737	0.012109	-0.018196	0.0135187	0.178309
6	160975629	rs34498812	G	A	0.0070636	0.010901	0.517	-0.23706	0.01281	2.34e-76	-0.01501	0.011487	0.19132	0.0091944	0.010901	0.39898	0.024788	0.011039	0.024737	-0.0016804	0.011464	0.88346	0.0091493	0.010973	0.40439	0.0156428	0.0107804	0.146769
6	161427062	rs34887229	C	A	0.004594	0.0135	0.73363	-0.21325	0.016249	2.56e-39	0.023888	0.014203	0.09259	-0.0013344	0.013492	0.92122	-0.006624	0.013666	0.62789	0.017289	0.014179	0.22273	-0.0037682	0.013586	0.7815	-0.00643076	0.0133799	0.63078
6	42902508	rs3763236	T	C	-0.0038791	0.0034972	0.26735	0.00016602	0.0039756	0.96669	0.015122	0.0036854	4.08e-05	-0.0099862	0.0034957	0.0042815	0.0043612	0.0035417	0.21817	0.021693	0.0036777	3.68e-09	-0.016188	0.0035189	4.22e-06	0.00534447	0.00345853	0.122276
6	160630721	rs376402211	G	A	0.016786	0.008621	0.051519	-0.21625	0.0099725	4.41e-104	0.025237	0.0090671	0.005381	0.012313	0.0086163	0.15301	-0.011594	0.0087307	0.1842	0.018244	0.0090498	0.043803	0.0065335	0.0086747	0.45135	0.00909137	0.00852606	0.286288
6	50788778	rs3798519	A	C	-0.015295	0.0045696	0.00081684	-0.0010456	0.0051901	0.84034	-0.011579	0.0048116	0.016112	-0.013546	0.0045686	0.0030264	0.00315	0.0046284	0.49613	-0.0036529	0.0048013	0.44677	-0.012776	0.0045986	0.0054652	0.0488028	0.00451872	3.51e-27
6	116316896	rs3822854	A	G	0.023834	0.0035749	2.62e-11	0.0070671	0.0040637	0.082022	0.020489	0.0037659	5.32e-08	0.0195	0.0035733	4.85e-08	0.0055279	0.0036204	0.1268	0.022042	0.0037589	4.53e-09	0.017604	0.0035967	9.87e-07	-0.00362466	0.00353588	0.305313
6	160628053	rs4123902	A	T	0.018601	0.0052111	0.00035766	0.34125	0.0058343	0	-0.012111	0.0054896	0.027371	0.0235	0.0052087	6.44e-06	0.010029	0.0052773	0.057384	-0.014019	0.0054779	0.010492	0.030938	0.0052429	3.62e-09	-0.00660119	0.00515397	0.200267
6	161022107	rs41259144	C	T	0.00971	0.017096	0.57006	-0.34011	0.022235	9.01e-53	0.011469	0.018038	0.52488	0.0010647	0.017082	0.9503	0.01989	0.017311	0.25057	0.0014368	0.018	0.93638	0.01131	0.017199	0.51081	-0.000516481	0.0169392	0.975676
6	160952333	rs41266385	A	C	-0.016935	0.0078624	0.031252	0.242	0.0084632	2.96e-179	-0.015123	0.0082971	0.068353	-0.012952	0.0078589	0.099354	-0.01025	0.0079619	0.19798	-0.001482	0.0082818	0.85798	-0.013305	0.0079097	0.092558	-0.00175908	0.00777362	0.820978
6	160953642	rs41267809	A	G	0.014152	0.012317	0.25056	-0.37676	0.015741	2.55e-126	0.0071746	0.012969	0.58012	0.007645	0.012309	0.53453	0.024945	0.012475	0.045544	0.01179	0.012944	0.36239	0.0056872	0.0124	0.64649	0.0139898	0.0121711	0.250384
6	161087863	rs41269133	T	C	-0.015438	0.0063802	0.015539	-0.30182	0.0073045	0	-0.014406	0.0067162	0.031958	-0.014421	0.0063784	0.023762	0.015568	0.0064615	0.015981	-0.0092951	0.0067038	0.16558	-0.015845	0.0064187	0.013568	-0.0023371	0.00630701	0.710969
6	161070653	rs41269876	C	A	-7.18e-05	0.010717	0.99466	-0.39011	0.013377	2.38e-186	-0.031661	0.011289	0.0050395	0.0049802	0.010713	0.64201	0.034918	0.010851	0.001291	-0.021033	0.011268	0.061952	0.0068423	0.010787	0.52587	0.0301747	0.010596	0.00440368
6	161158999	rs4252147	T	A	-0.048792	0.018506	0.0083751	0.52466	0.020126	2.1e-149	-0.013989	0.019596	0.47532	-0.048455	0.018491	0.0087827	-0.022925	0.018735	0.22109	-0.011751	0.019562	0.54804	-0.040092	0.01862	0.03131	-0.00123744	0.0182982	0.946083
6	161159366	rs4252152	T	G	-0.050378	0.018899	0.0076841	0.55629	0.020548	5.94e-161	-0.012834	0.019999	0.52105	-0.050568	0.018883	0.0074085	-0.018893	0.019132	0.32339	-0.010175	0.019964	0.61029	-0.042449	0.019017	0.025604	-0.00302914	0.0186865	0.871225
6	161162406	rs4252170	T	C	0.0064946	0.0064748	0.31583	0.13771	0.0074575	4.82e-76	-0.012721	0.0068101	0.061769	0.01283	0.0064724	0.047443	0.00644	0.0065563	0.32597	-0.006976	0.0067963	0.30469	0.014819	0.0065152	0.022934	0.0125574	0.00639786	0.0496772
6	161851337	rs4282384	C	T	0.016384	0.0087241	0.06038	0.10317	0.0099815	4.95e-25	0.0031392	0.0091805	0.73239	0.017197	0.0087213	0.048635	-0.010608	0.0088357	0.22991	-0.0045759	0.0091679	0.6177	0.019457	0.0087756	0.02661	-0.00209703	0.00862795	0.807966
6	160463936	rs435612	G	A	-0.010217	0.0063132	0.10557	-0.14531	0.0071424	7.36e-92	0.013645	0.0066542	0.040302	-0.012107	0.0063101	0.055028	-0.0080245	0.0063926	0.20938	0.017192	0.0066416	0.0096397	-0.013838	0.0063516	0.029358	-0.00878277	0.00623751	0.159116
6	160551093	rs4646272	T	G	0.019231	0.0073674	0.0090487	0.35849	0.0087787	0	0.0050737	0.007761	0.51327	0.025261	0.0073664	0.00060556	-0.03324	0.0074618	8.41e-06	0.0010561	0.0077427	0.89151	0.024246	0.0074116	0.0010703	0.0119525	0.00729634	0.101392
6	159951925	rs4709347	C	T	-0.0012399	0.0043486	0.77555	0.03424	0.0049211	3.48e-12	-0.0096999	0.004581	0.034226	0.0008639	0.004346	0.84243	0.0031447	0.0044032	0.47511	-0.0082104	0.004572	0.072524	0.003334	0.0043761	0.44614	0.00109636	0.00430004	0.798751
6	161285760	rs4709474	A	G	-0.012793	0.0035003	0.00025748	0.10554	0.0039895	8.38e-154	-0.009246	0.0036866	0.012141	-0.0097856	0.0034986	0.0051584	-0.011507	0.003545	0.0011703	-0.0094221	0.0036789	0.010435	-0.0080522	0.0035221	0.022244	-0.00387618	0.00346107	0.262742
6	32619171	rs539981616	C	G	-0.028329	0.0042316	2.17e-11	0.0012438	0.0048037	0.7957	-0.0065784	0.004459	0.14014	-0.02363	0.0042304	2.33e-08	-0.029262	0.004286	8.68e-12	-0.00733	0.0044502	0.09954	-0.021655	0.0042578	3.66e-07	0.00750269	0.00418459	0.0729854
6	160976262	rs561110147	T	C	0.019884	0.017541	0.25698	-0.43417	0.020489	1.75e-99	0.045731	0.018512	0.0135	0.0015511	0.01753	0.92949	0.011826	0.017755	0.50537	0.040058	0.01848	0.030189	-0.0054886	0.017627	0.75552	0.0109346	0.0173323	0.52812
6	161089307	rs56393506	C	T	0.018254	0.004731	0.00011422	0.89725	0.0048162	0	0.0046689	0.0049787	0.34836	0.026381	0.0047278	2.41e-08	-0.030714	0.0047903	1.44e-10	-0.0045874	0.0049693	0.35592	0.031966	0.0047592	1.87e-11	-0.00519505	0.00467663	0.266633
6	160736915	rs57267623	T	A	-0.011986	0.008236	0.1456	0.060484	0.0090161	1.98e-11	-0.017611	0.0086731	0.042299	-0.008954	0.0082323	0.27674	0.0069523	0.0083404	0.40452	-0.013747	0.0086543	0.11217	-0.010578	0.0082868	0.20179	-0.0103818	0.00814281	0.202326
6	160505199	rs614754	C	G	-0.021665	0.014803	0.14331	-0.72508	0.0166	0	-0.0020894	0.015614	0.89355	-0.025751	0.014805	0.081973	0.027527	0.014992	0.066341	0.0029093	0.015581	0.85188	-0.027979	0.01488	0.060066	-0.00162514	0.0146221	0.911503
6	143263270	rs62428833	C	T	0.010822	0.0042827	0.011512	-0.0019178	0.0048643	0.69339	0.025154	0.0045107	2.46e-08	0.0063315	0.0042808	0.13913	-0.0074695	0.004337	0.085022	0.022406	0.0045017	6.46e-07	0.0034989	0.0043086	0.41675	-0.00056865	0.00423306	0.893138
6	160936985	rs62441877	A	G	-0.010907	0.018158	0.54807	-0.31539	0.020763	4.54e-52	-0.001795	0.0191	0.92513	-0.0084161	0.018141	0.6427	0.0084133	0.018388	0.64728	-0.0082937	0.019055	0.66338	-0.0095978	0.018266	0.59928	0.0165394	0.0179755	0.357517
6	161771037	rs62637702	T	C	-0.015478	0.015081	0.30475	0.17167	0.016952	4.28e-24	-0.0019519	0.015912	0.90237	-0.0090094	0.015072	0.55001	-0.016783	0.015276	0.2719	0.01322	0.015886	0.40532	-0.012753	0.015151	0.39993	0.0218445	0.0149029	0.142707
6	160091836	rs71565748	C	T	-0.0019008	0.015046	0.89947	-0.21021	0.017856	5.64e-32	0.0079721	0.015836	0.61467	-0.011024	0.015035	0.46342	0.037702	0.015236	0.013343	0.0219	0.015802	0.16578	-0.0094713	0.015138	0.53154	-0.00109071	0.0148833	0.94158
6	160607096	rs71565765	G	A	-0.040952	0.014898	0.0059805	-0.18518	0.016494	3.1e-29	-0.008341	0.015698	0.59519	-0.041981	0.014902	0.0048466	0.0022432	0.015096	0.88188	-0.0072742	0.015651	0.64209	-0.045492	0.014995	0.0024146	-0.0261857	0.0147495	0.0758397
6	161017363	rs73596816	G	A	0.027632	0.0097393	0.004552	0.7113	0.010499	0	0.025879	0.01028	0.011825	0.029284	0.0097336	0.0026252	-0.020731	0.0098646	0.035596	0.018584	0.010259	0.070074	0.029712	0.0097964	0.0024225	-0.00121084	0.00961419	0.899777
6	160997118	rs74617384	A	T	0.038478	0.0064383	2.29e-09	1.3928	0.0066526	0	0.013058	0.0067722	0.053838	0.051267	0.0064339	1.62e-15	-0.053541	0.0065188	2.17e-16	-0.0082372	0.0067604	0.22306	0.057834	0.0064735	4.16e-19	-0.00125913	0.0063641	0.843163
6	161088956	rs75274517	G	A	-0.024603	0.016219	0.1293	0.12334	0.01733	1.11e-12	0.0077945	0.017063	0.64782	-0.026822	0.016205	0.097883	-0.025918	0.016428	0.11465	0.011569	0.017031	0.49695	-0.025904	0.016322	0.1125	-0.0245257	0.0160311	0.126046
6	161432466	rs75803286	C	T	0.0022038	0.0091319	0.8093	-0.11843	0.010531	2.51e-29	-0.018233	0.0096381	0.058531	0.0036252	0.009132	0.69138	0.018187	0.0092487	0.049252	-0.013195	0.0096189	0.17013	0.0056158	0.0091864	0.54099	0.0127645	0.00902828	0.157413
6	161137990	rs783147	G	A	0.013392	0.0035202	0.00014231	-0.22127	0.0040158	0	0.0088173	0.0037086	0.01743	0.010002	0.0035188	0.0044769	0.013634	0.0035648	0.00013101	0.0091831	0.0037014	0.013103	0.0091658	0.0035421	0.0096637	0.00753993	0.0034791	0.0302205
6	81229876	rs78325276	T	C	-0.0041036	0.005668	0.46907	0.0010136	0.0064491	0.87511	-0.0039525	0.005966	0.50765	-0.0042881	0.0056653	0.4491	0.00015642	0.0057397	0.97826	-0.0017123	0.0059538	0.77366	-0.0031213	0.0057018	0.58409	-0.0338899	0.0056011	1.45e-09
6	161078894	rs79246098	T	C	0.010104	0.020058	0.61443	0.14776	0.021312	4.14e-12	0.018233	0.021136	0.38834	0.009152	0.020083	0.64859	-0.010904	0.020326	0.59164	0.011679	0.021088	0.57972	0.0050991	0.020216	0.80086	0.00514683	0.0198478	0.795393
6	25918225	rs80215559	T	C	-0.056945	0.0065529	3.66e-18	0.00047272	0.0074584	0.94946	-0.0018108	0.0069012	0.79302	-0.059357	0.0065488	1.27e-19	-0.0023335	0.0066371	0.72516	0.006856	0.0068877	0.31954	-0.054589	0.0065946	1.26e-16	-0.0119438	0.00648429	0.0654834
6	159888798	rs881625	C	T	0.0063045	0.0042716	0.13997	-0.031774	0.0048579	6.15e-11	0.0059462	0.0044964	0.18602	0.0072622	0.0042698	0.088973	-0.0058184	0.0043256	0.17859	0.0022735	0.0044876	0.61241	0.0047011	0.0042976	0.274	-0.00908933	0.0042237	0.0314
6	33308607	rs9277990	A	G	-0.0010656	0.0044863	0.81226	-0.0069723	0.0051045	0.17197	-0.009048	0.0047237	0.055439	-0.0017508	0.0044848	0.69625	0.012689	0.0045433	0.0052255	-0.0046422	0.0047144	0.32478	0.00072562	0.004513	0.87226	0.0276055	0.00443963	5.05e-10
6	98429337	rs9320823	T	C	-0.0072442	0.0035792	0.042971	0.0062574	0.0040719	0.12437	-0.014294	0.0037697	0.00014965	-0.0041589	0.0035776	0.24504	0.0072494	0.0036245	0.045489	-0.0096486	0.0037629	0.010345	0.00059305	0.003601	0.86919	0.0244617	0.00353783	4.72e-12
6	161815279	rs9355895	C	T	0.0062724	0.0067208	0.35067	-0.052171	0.0076155	7.38e-12	0.0062159	0.0070882	0.38053	0.0085479	0.0067168	0.20316	-0.002056	0.0068068	0.76261	0.0057654	0.0070737	0.41505	0.0081539	0.0067599	0.22774	-0.00030908	0.00665032	0.962931
6	161012805	rs9456551	T	C	-0.011133	0.0036951	0.0025885	-0.14291	0.0041441	2.16e-259	0.012244	0.0038893	0.0016437	-0.014897	0.0036932	5.5e-05	-0.007783	0.0037421	0.037542	0.0077926	0.0038821	0.044714	-0.018366	0.0037177	7.82e-07	-0.000923767	0.00365381	0.800405
6	159887111	rs9457648	G	A	-0.0064461	0.0038097	0.090643	-0.037744	0.0043353	3.18e-18	-0.0033164	0.0040089	0.40809	-0.0067469	0.0038083	0.076459	0.0020246	0.0038583	0.59977	-0.0018234	0.0040008	0.64857	-0.0049904	0.0038335	0.19299	-0.00672919	0.00376541	0.0739221
6	161299436	rs9458057	T	C	0.0078202	0.01315	0.55206	0.33143	0.015064	4.45e-107	0.021624	0.013829	0.1179	0.012575	0.013139	0.33852	-0.04907	0.013311	0.00022741	0.0080959	0.01381	0.55771	0.011721	0.013229	0.37561	-0.016642	0.0130103	0.200851
6	161279081	rs9689560	T	C	-0.019393	0.0036369	9.71e-08	0.059416	0.0041366	9.58e-47	-0.011321	0.0038311	0.003127	-0.016553	0.0036352	5.28e-06	-0.011085	0.0036833	0.0026177	-0.0099598	0.0038237	0.0091956	-0.016801	0.0036596	4.42e-06	-0.000775751	0.00359793	0.829292
6	43757896	rs998584	C	A	-0.0020802	0.0035075	0.55314	-0.003668	0.0039822	0.357	-0.039329	0.0036933	1.81e-26	0.00019363	0.0035059	0.95595	0.039566	0.0035507	7.95e-29	-0.029894	0.0036867	5.16e-16	0.0092011	0.0035295	0.0091366	-0.0132425	0.00346799	0.000134314
7	44584551	rs10260606	G	C	0.026777	0.0045206	3.16e-09	0.0016994	0.0051326	0.74057	-0.008788	0.0047608	0.064904	0.029467	0.0045176	6.92e-11	0.010644	0.0045779	0.020064	-0.010264	0.0047514	0.030753	0.02565	0.0045476	1.7e-08	-0.00447269	0.00447272	0.317315
7	6485196	rs12702510	C	T	-0.020375	0.0038464	1.18e-07	-0.0060393	0.0043682	0.1668	-0.029509	0.0040511	3.26e-13	-0.014294	0.003845	0.0002013	0.0015319	0.0038955	0.69414	-0.03306	0.0040427	2.92e-16	-0.0087324	0.0038691	0.024011	-0.00363837	0.00380455	0.338911
7	17920253	rs17138358	G	C	-0.0087313	0.0035776	0.014666	-0.00096118	0.0040745	0.81351	-0.031944	0.0037675	2.3e-17	-0.0043152	0.0035761	0.22756	0.023563	0.0036226	7.81e-11	-0.030125	0.0037602	1.14e-15	-0.0023906	0.0035998	0.50664	0.00222446	0.00353897	0.529637
7	73026378	rs17145750	C	T	-0.0055501	0.0047584	0.24346	-0.0091617	0.0054075	0.090215	0.038988	0.0050089	7.09e-15	0.0048156	0.0047563	0.31132	-0.11773	0.0048092	4.29e-132	0.00068194	0.0050008	0.89153	-0.019337	0.0047854	5.33e-05	0.00909446	0.00470177	0.0530826
7	130455588	rs1838931	C	T	-0.0015404	0.0037677	0.68266	-0.001159	0.0042843	0.78676	-0.026776	0.0039694	1.53e-11	0.0022982	0.003766	0.54168	0.021017	0.0038151	3.62e-08	-0.025013	0.0039615	2.73e-10	0.0053853	0.0037912	0.15547	-0.00546108	0.00372482	0.142615
7	32368524	rs215632	A	G	-0.0034008	0.0036325	0.34917	-0.0030362	0.0041262	0.46183	0.0053635	0.0038275	0.16112	-0.0046425	0.0036304	0.20097	-0.0077367	0.0036785	0.035448	0.0067102	0.0038203	0.079014	-0.0068467	0.0036546	0.061009	-0.0223327	0.00359221	5.08e-10
7	1183964	rs28522260	C	A	0.015465	0.0046996	0.00099921	-0.00058244	0.0053353	0.91307	0.027781	0.0049464	1.95e-08	0.010278	0.004697	0.028661	-0.0041979	0.0047588	0.37771	0.028138	0.0049361	1.2e-08	0.0088359	0.0047282	0.061659	-0.000494996	0.00464943	0.915214
7	25991826	rs4722551	T	C	0.016925	0.0047947	0.00041595	0.0088852	0.0054524	0.10319	0.0058213	0.0050477	0.24881	0.02263	0.0047922	2.33e-06	-0.029629	0.004856	1.05e-09	-0.0011967	0.0050377	0.81224	0.023593	0.0048236	1e-06	0.00340055	0.00473782	0.472915
7	99025328	rs574637649	C	T	0.005938	0.0090888	0.51354	0.0059929	0.01036	0.56294	0.0089452	0.0095662	0.34975	0.0054801	0.0090829	0.54628	-0.0046053	0.0092037	0.61681	0.0052802	0.0095467	0.5802	0.0036614	0.0091447	0.68887	-0.0493978	0.00898971	3.91e-08
7	113005734	rs6970803	G	T	0.0047153	0.0036961	0.20204	0.0036862	0.0041961	0.37968	-0.0020804	0.0038926	0.59304	0.0047941	0.0036945	0.19441	0.0074584	0.0037428	0.046294	0.0017903	0.0038851	0.64492	0.0055557	0.003719	0.13522	0.0217983	0.00365394	2.44e-09
7	76814053	rs73371569	A	C	-0.0029572	0.0071834	0.68058	-0.0032092	0.0081538	0.69389	-0.0044118	0.0075786	0.56047	-0.0044618	0.0071813	0.5344	0.011276	0.0072765	0.12124	0.001343	0.0075602	0.85901	-0.006218	0.0072266	0.38956	0.0394944	0.00711109	2.8e-08
7	75129892	rs794365	C	G	0.010051	0.0035537	0.0046803	-0.0018075	0.0040407	0.65464	0.011331	0.0037426	0.002466	0.010322	0.0035522	0.0036635	-0.0072189	0.0035988	0.04487	0.0070256	0.0037354	0.060003	0.0057886	0.0035759	0.1055	-0.0277856	0.00351393	2.65e-15
7	44784697	rs799449	C	T	-0.011263	0.003539	0.0014601	0.002288	0.0040196	0.56922	-0.011644	0.003729	0.0017936	-0.010055	0.0035374	0.0044763	0.0056189	0.003584	0.11693	-0.0094486	0.003722	0.01113	-0.0075461	0.0035609	0.034077	0.0246536	0.00350026	1.88e-12
8	144299861	rs11136271	C	T	0.0099774	0.0035809	0.0053321	-0.0049359	0.004067	0.22489	0.026035	0.0037683	4.91e-12	0.002896	0.0035791	0.41845	-0.0020524	0.0036264	0.57141	0.033618	0.003761	3.99e-19	-0.0058394	0.0036019	0.10498	0.00266796	0.00353955	0.450997
8	95568527	rs11986009	G	T	0.0015363	0.0038919	0.69304	0.0023679	0.0044233	0.59243	0.00501	0.0041006	0.22179	0.003246	0.0038906	0.4041	-0.0089598	0.0039413	0.023009	0.0016762	0.0040927	0.68212	0.0027078	0.0039157	0.48923	-0.026333	0.00384658	7.63e-12
8	25464690	rs11992444	G	T	0.0053725	0.0035002	0.12481	0.0080916	0.0039801	0.042054	0.022349	0.0036851	1.32e-09	0.0032759	0.0034984	0.34907	-0.024456	0.0035441	5.21e-12	0.017852	0.0036781	1.21e-06	-0.00077035	0.0035217	0.82685	-0.00385295	0.00345943	0.265387
8	59338856	rs13253288	G	C	-0.022766	0.0037004	7.66e-10	-0.006177	0.0042069	0.14202	0.0012709	0.0038989	0.74446	-0.020371	0.0036988	3.65e-08	-0.025401	0.0037473	1.22e-11	-0.011832	0.0038908	0.0023578	-0.016583	0.0037243	8.48e-06	0.00222589	0.00365951	0.543025
8	19766233	rs139915535	A	G	-0.023586	0.013334	0.076924	0.0032751	0.015111	0.82841	-0.21557	0.014068	5.85e-53	-0.00068277	0.013336	0.95917	0.1701	0.013501	2.23e-36	-0.18853	0.014035	4.08e-41	0.043324	0.013434	0.0012603	-0.000296264	0.0132062	0.982102
8	19824667	rs15285	C	T	0.0096315	0.0038803	0.01306	0.00474	0.0044035	0.28175	0.14864	0.0040663	3.27e-291	-0.0049526	0.0038788	0.20166	-0.12847	0.0039166	3.49e-235	0.12121	0.0040648	8.47e-195	-0.032465	0.0039024	8.92e-17	-0.00441772	0.00383729	0.249626
8	116624879	rs2245221	G	A	0.0069938	0.0035451	0.048521	-0.0020175	0.004026	0.6163	0.033095	0.0037336	7.8e-19	-0.0016619	0.0035434	0.63907	-0.0067953	0.00359	0.058383	0.037632	0.0037263	5.69e-24	-0.0059087	0.0035667	0.097596	-0.0140484	0.00350509	6.13e-05
8	126500031	rs28601761	C	G	-0.06254	0.0035889	6.07e-68	0.0088849	0.0040838	0.029584	0.037915	0.0037807	1.16e-23	-0.059247	0.0035873	3.19e-61	-0.10761	0.0036279	8.42e-193	0.0067483	0.0037747	0.073816	-0.07382	0.0036098	7.94e-93	0.0127047	0.0035518	0.000347692
8	76301610	rs2926614	T	C	0.0018277	0.0045516	0.68802	-0.0022191	0.005176	0.66812	-0.0064246	0.0047919	0.18002	0.0060476	0.0045495	0.18375	0.005632	0.0046097	0.2218	-0.0038706	0.0047838	0.41845	0.0087269	0.0045809	0.056773	0.0271973	0.00449785	1.48e-09
8	73440371	rs35957544	G	T	-0.0024998	0.0035514	0.4815	-0.0077171	0.0040323	0.055644	0.0081638	0.0037389	0.029	-0.0029002	0.0035502	0.41398	-0.01043	0.0035967	0.0037325	0.0017707	0.0037316	0.63513	-0.0037739	0.0035735	0.29094	-0.0191835	0.00350952	4.61e-08
8	126629328	rs4871624	T	G	0.0086168	0.0038903	0.026764	-0.00023539	0.0044221	0.95755	-0.028632	0.0040981	2.83e-12	0.010413	0.0038881	0.007406	0.035865	0.0039386	8.65e-20	-0.019839	0.0040904	1.23e-06	0.014961	0.0039144	0.00013237	0.00519973	0.00384662	0.176452
8	19750044	rs59347135	C	G	-0.029886	0.008604	0.00051379	-0.0077139	0.0097978	0.4311	-0.11005	0.0090705	7.32e-34	-0.019753	0.0086015	0.021649	0.07265	0.0087123	7.57e-17	-0.099367	0.0090536	5.15e-28	0.0036948	0.0086672	0.66989	-0.0101455	0.00850638	0.232993
8	11544840	rs66566471	G	A	-0.0070965	0.0046229	0.12477	0.001395	0.0052452	0.79028	0.010424	0.0048686	0.032271	-0.0051565	0.0046211	0.26448	-0.026784	0.0046812	1.06e-08	0.0041609	0.0048589	0.39181	-0.006054	0.0046511	0.19305	0.00249725	0.00457009	0.584769
8	30871656	rs7827210	G	A	-0.005728	0.0035834	0.10994	0.00056623	0.0040708	0.88938	-0.011403	0.0037756	0.0025271	-0.0054088	0.0035814	0.13099	0.011653	0.003629	0.0013222	-0.006169	0.0037681	0.1016	-0.0018321	0.0036057	0.61137	0.0209675	0.00354232	3.24e-09
8	9183358	rs9987289	A	G	0.071583	0.0060785	5.33e-32	0.011679	0.0068906	0.090098	0.10571	0.0064061	4.11e-61	0.047106	0.0060777	9.2e-15	0.011906	0.0061591	0.053228	0.10425	0.0063945	1.05e-59	0.033906	0.0061168	2.98e-08	0.00148123	0.00601239	0.805402
9	22081397	rs10116277	G	T	-0.023604	0.0035035	1.62e-11	-0.0011105	0.0039883	0.78067	-0.0021195	0.0036911	0.56581	-0.025028	0.003502	8.92e-13	-0.0074753	0.0035484	0.035147	0.00064475	0.0036837	0.86106	-0.023089	0.0035254	5.8e-11	-0.00225478	0.00346279	0.514953
9	16740855	rs10810603	G	A	-0.0038038	0.0043857	0.38576	0.0017521	0.0049853	0.72524	-0.014357	0.0046167	0.0018728	-0.00083555	0.0043841	0.84885	0.0073769	0.0044414	0.09673	-0.0123	0.0046069	0.0075856	0.0013053	0.0044131	0.76741	0.0318471	0.00433457	2.03e-13
9	136149711	rs115478735	A	T	0.050599	0.0045169	4.08e-29	-0.0010829	0.0051309	0.83284	0.017724	0.0047591	0.00019607	0.054335	0.0045148	2.41e-33	-0.014386	0.0045756	0.0016667	0.025887	0.0047501	5.05e-08	0.0375	0.0045448	1.58e-16	0.00246704	0.00446604	0.580674
9	107647019	rs11789603	C	T	0.045311	0.0056427	9.81e-16	-0.0011961	0.0064121	0.85202	0.078176	0.0059425	1.67e-39	0.025739	0.0056395	5.02e-06	0.0065962	0.0057146	0.24839	0.085599	0.005932	3.61e-47	0.0075796	0.0056789	0.18198	-0.0144224	0.00558533	0.0098184
9	94186527	rs12001634	T	A	0.0057672	0.0037118	0.12025	-0.0035725	0.0042174	0.39694	0.011422	0.0039089	0.0034774	0.0032414	0.0037101	0.38229	-0.0052908	0.0037589	0.15928	0.0094554	0.0039011	0.015361	0.00078393	0.0037355	0.83378	-0.0220565	0.00366862	1.83e-09
9	139322927	rs12552167	C	T	-0.014237	0.003867	0.00023179	-0.00066383	0.0043934	0.8799	0.0030319	0.0040717	0.4565	-0.019534	0.0038649	4.33e-07	0.0088343	0.0039161	0.024079	0.0097069	0.0040638	0.016913	-0.022507	0.0038904	7.26e-09	-0.00901463	0.00382388	0.0184018
9	15918933	rs1328286	A	G	0.0044581	0.0035268	0.2062	0.00073598	0.0040042	0.85417	-0.00099635	0.0037155	0.78858	0.0044326	0.0035253	0.20863	0.0084252	0.0035716	0.018329	0.002103	0.0037079	0.5706	0.0034123	0.0035484	0.33623	0.0191221	0.00348683	4.16e-08
9	73796450	rs1360201	C	T	-0.0058329	0.0034972	0.095346	0.0041827	0.0039735	0.2925	-0.0030316	0.0036806	0.41013	-0.0055474	0.0034955	0.11252	0.00088687	0.0035414	0.80226	-7.82e-05	0.0036734	0.98301	-0.0033666	0.0035183	0.33862	0.019216	0.00345944	2.79e-08
9	107586753	rs2066714	T	C	0.030259	0.0052361	7.53e-09	0.00047355	0.00595	0.93657	0.048347	0.0055162	1.89e-18	0.019111	0.0052345	0.00026128	-0.0015779	0.0053036	0.76607	0.060541	0.005504	3.94e-28	0.0033644	0.0052685	0.52308	-0.00461603	0.00517572	0.372468
9	107579880	rs2297402	C	T	-0.047707	0.011909	6.18e-05	-0.014062	0.013532	0.29875	-0.073838	0.012568	4.24e-09	-0.028612	0.011903	0.016225	-0.0067237	0.012063	0.57728	-0.085289	0.012544	1.06e-11	-0.013551	0.011972	0.25771	0.0127513	0.0117678	0.278554
9	107661742	rs2740488	A	C	-0.039749	0.0039709	1.4e-23	-0.0076813	0.0045157	0.088939	-0.064038	0.0041794	5.95e-53	-0.021535	0.0039701	5.83e-08	-0.016539	0.0040222	3.92e-05	-0.07873	0.0041688	1.86e-79	-0.0040853	0.0039963	0.30665	0.000982958	0.00392609	0.802305
9	129420686	rs59649211	G	C	-0.001316	0.0062261	0.8326	-0.0046962	0.0070823	0.50728	-0.0064124	0.0065548	0.32794	-0.002983	0.0062229	0.63168	0.0047757	0.0063065	0.44889	-0.0036596	0.00654	0.57578	-0.0021068	0.0062643	0.73663	0.0342582	0.00615063	2.55e-08
9	28433953	rs62555197	A	C	-0.017718	0.0047425	0.00018697	0.0042512	0.0053839	0.42975	-0.017851	0.0049929	0.00034998	-0.015859	0.004741	0.00082311	0.0019426	0.0048027	0.68586	-0.017047	0.0049837	0.00062521	-0.012113	0.0047709	0.01112	0.033484	0.00468828	9.23e-13
9	15304782	rs686030	C	A	0.028265	0.0050223	1.83e-08	0.0027871	0.0057036	0.62508	0.046393	0.0052925	1.87e-18	0.013997	0.0050203	0.0053035	0.015428	0.0050854	0.002416	0.05628	0.0052802	1.62e-26	0.024461	0.0050521	1.29e-06	-0.00847182	0.00496249	0.0877922
9	27777012	rs7874154	T	C	0.00094063	0.0035058	0.78846	0.0020192	0.0039839	0.61227	-0.0043401	0.0036948	0.24015	0.00050042	0.0035047	0.88646	0.0027426	0.0035503	0.43982	-0.003697	0.0036878	0.31611	0.00048848	0.0035272	0.88985	0.0199659	0.00346501	8.32e-09
9	96484342	rs9650755	A	G	-0.0041639	0.0039804	0.29551	0.0051931	0.0045289	0.25152	-0.00051395	0.0041952	0.9025	-0.0048004	0.0039785	0.2276	0.0030261	0.0040307	0.45281	0.0014531	0.0041868	0.72853	-0.0033816	0.0040041	0.39836	0.0219013	0.00393656	2.65e-08
10	21822856	rs10828247	A	G	-0.0030971	0.0036963	0.40209	-0.0033876	0.0041989	0.41979	-0.0053464	0.0038931	0.16966	-0.0039016	0.0036944	0.29092	0.0031698	0.0037433	0.39711	-0.0073195	0.0038855	0.059591	-0.0026071	0.0037182	0.48319	0.0218969	0.00365364	2.06e-09
10	101924418	rs10883451	T	C	0.020571	0.0034956	3.99e-09	0.0016967	0.0039687	0.66901	0.017673	0.0036814	1.58e-06	0.01394	0.0034943	6.62e-05	0.015305	0.0035402	1.54e-05	0.025589	0.0036743	3.31e-12	0.010596	0.003517	0.0025897	-0.00410805	0.00345676	0.234673
10	46029631	rs12257549	C	T	0.0131	0.004112	0.0014435	0.0058053	0.0046817	0.21498	0.029548	0.0043291	8.81e-12	0.0060704	0.0041098	0.13966	0.0027606	0.0041642	0.50738	0.035311	0.0043206	3.04e-16	0.0052001	0.0041368	0.20875	0.00201219	0.00406761	0.620821
10	113931690	rs2792703	C	T	-0.015924	0.0039059	4.57e-05	0.0049406	0.0044374	0.26555	-0.04155	0.0041112	5.26e-24	-0.010897	0.0039045	0.0052562	0.017586	0.0039557	8.77e-06	-0.043975	0.0041024	8.45e-27	0.0010566	0.0039293	0.78799	0.00541447	0.00386099	0.160812
10	33647091	rs2804894	G	A	0.0099466	0.0039957	0.012799	0.0065405	0.0045447	0.15011	0.028199	0.0042058	2.03e-11	0.0067833	0.0039939	0.089432	-0.016673	0.0040462	3.78e-05	0.027342	0.0041981	7.4e-11	0.0022164	0.00402	0.5814	-0.00192221	0.00395001	0.626518
10	5149144	rs4242785	A	G	0.018519	0.0040894	5.95e-06	-0.0033961	0.0046525	0.46543	0.020818	0.0043082	1.35e-06	0.012383	0.0040879	0.0024523	0.0076551	0.0041413	0.064537	0.029659	0.0042996	5.29e-12	0.0092196	0.0041152	0.025066	-0.010416	0.00404373	0.0100009
10	94839724	rs4418728	G	T	-0.017985	0.0035169	3.16e-07	-0.006023	0.0040023	0.13236	0.020593	0.0037032	2.69e-08	-0.019583	0.0035149	2.53e-08	-0.03342	0.0035608	6.35e-21	0.014837	0.0036962	5.97e-05	-0.025856	0.0035384	2.74e-13	0.00666555	0.00347815	0.0553151
10	114756041	rs4506565	A	T	-0.02095	0.0037663	2.66e-08	-0.0045149	0.0042828	0.2918	-0.007166	0.0039646	0.070685	-0.022048	0.0037645	4.73e-09	-0.001376	0.0038146	0.7183	-0.0084368	0.0039568	0.03299	-0.019337	0.003789	3.34e-07	-0.0172873	0.00372401	3.45e-06
10	65280994	rs7075901	C	A	0.0081952	0.003511	0.019589	-0.0069865	0.0039852	0.079591	0.0018081	0.0036963	0.62472	0.013119	0.0035095	0.0001855	-0.031228	0.0035546	1.58e-18	0.0035691	0.003689	0.3333	0.0078322	0.0035325	0.026612	-0.00659415	0.00347063	0.0574369
10	104793904	rs79668541	C	T	0.01343	0.0065752	0.041101	0.012158	0.0074694	0.10359	-0.0084526	0.0069309	0.22264	0.01462	0.0065726	0.026125	0.0029661	0.006658	0.65597	-0.0070936	0.0069192	0.30527	0.012751	0.0066153	0.053923	0.0432753	0.00649612	2.71e-11
11	47342220	rs10742801	A	C	0.010282	0.003734	0.0058927	-0.00015676	0.0042438	0.97053	0.055601	0.0039303	2.1e-45	0.00052746	0.0037324	0.88762	-0.029114	0.0037806	1.36e-14	0.044422	0.0039238	1.06e-29	-0.0065129	0.0037575	0.08304	-0.0101938	0.00369194	0.00576136
11	122535408	rs10790519	T	C	0.019214	0.0036089	1.02e-07	-0.0019747	0.0041042	0.63042	0.034321	0.0038022	1.79e-19	0.011005	0.003607	0.0022812	0.0021105	0.0036549	0.56365	0.025046	0.0037954	4.15e-11	0.0052202	0.0036323	0.15067	0.0102524	0.00356649	0.0040453
11	47904086	rs10838786	G	A	0.0055243	0.0035253	0.11711	0.00067649	0.004008	0.86596	0.014849	0.0037152	6.42e-05	0.0038268	0.0035239	0.2775	-0.0076206	0.0035699	0.032787	0.015118	0.0037087	4.57e-05	-0.00064213	0.0035467	0.85633	-0.0226425	0.00348346	8.06e-11
11	103870640	rs115739682	T	A	-0.028978	0.0044729	9.29e-11	-0.0032061	0.0050857	0.52842	-0.017032	0.0047131	0.00030189	-0.028123	0.0044706	3.17e-10	-0.00059538	0.0045303	0.89544	-0.015981	0.0047033	0.0006792	-0.025563	0.0045015	1.36e-08	0.00488837	0.00442542	0.269329
11	116706343	rs12718463	T	C	0.0012238	0.0097509	0.90012	0.0029423	0.011112	0.79116	0.076467	0.010252	8.76e-14	-0.010386	0.0097475	0.28663	-0.018852	0.0098737	0.056228	0.12558	0.010233	1.32e-34	-0.014546	0.009805	0.13794	-0.00922535	0.00964139	0.338645
11	116598315	rs141414463	C	T	0.051928	0.011711	9.25e-06	-0.033384	0.013291	0.012012	-0.11499	0.012324	1.06e-20	0.032557	0.011713	0.0054448	0.23308	0.011846	4.43e-86	-0.040026	0.012295	0.001132	0.064195	0.011806	5.42e-08	0.0148267	0.0115806	0.20044
11	116628396	rs143811287	C	T	0.034312	0.01116	0.002109	-0.017161	0.012652	0.17498	-0.13154	0.011751	4.48e-29	0.021258	0.011162	0.056857	0.23608	0.01129	5.9e-97	-0.062742	0.011728	8.82e-08	0.05512	0.011251	9.63e-07	-0.00653838	0.0110234	0.553092
11	61606683	rs174581	G	A	-0.035094	0.0036563	8.24e-22	0.0039516	0.0041579	0.34192	-0.061077	0.0038466	1e-56	-0.027904	0.0036551	2.28e-14	0.054232	0.0037011	1.39e-48	-0.040733	0.0038407	2.87e-26	-0.039757	0.0036796	3.35e-27	0.000448127	0.0036156	0.901361
11	30404538	rs1765131	G	C	-0.00020618	0.0036713	0.95521	0.0018158	0.0041736	0.66351	0.0063345	0.0038676	0.10146	-0.0017058	0.0036695	0.64204	-0.0088065	0.0037177	0.017848	0.0052536	0.0038607	0.17358	-0.0027097	0.0036941	0.46324	-0.0213029	0.00362943	4.38e-09
11	64021821	rs2302263	C	T	-0.0019369	0.006218	0.75542	-0.0029952	0.0070485	0.67088	-0.030055	0.0065531	4.51e-06	-0.0020376	0.0062133	0.74296	0.040888	0.0062955	8.34e-11	-0.023335	0.00654	0.00035975	0.0053561	0.0062594	0.39216	-0.00033495	0.0061465	0.956541
11	65405600	rs2306363	G	T	0.020586	0.0043189	1.88e-06	-0.00091807	0.0049119	0.85173	0.02611	0.0045498	9.55e-09	0.02112	0.0043169	9.98e-07	-0.02551	0.0043737	5.47e-09	0.020626	0.0045416	5.59e-06	0.016568	0.0043448	0.0001372	0.00301521	0.00426936	0.480037
11	10381766	rs2923078	A	T	-0.0031154	0.0038879	0.42296	-0.0041097	0.0044143	0.35185	-0.020974	0.0040947	3.03e-07	0.0023435	0.0038866	0.54652	0.0039503	0.0039374	0.31573	-0.026027	0.0040869	1.92e-10	0.0061585	0.0039113	0.11536	0.00481185	0.00384439	0.210697
11	116631707	rs3825041	T	C	-0.048042	0.0070642	1.04e-11	0.013935	0.0080435	0.083186	0.1403	0.0074496	4.95e-79	-0.028607	0.0070632	5.12e-05	-0.27614	0.0071231	0	0.045936	0.0074395	6.65e-10	-0.051528	0.0071297	4.95e-13	-0.000628951	0.00699357	0.928341
11	116350751	rs4391855	G	A	0.014713	0.0090804	0.10517	0.0026001	0.010321	0.80111	-0.049805	0.0095815	2.02e-07	0.015864	0.0090757	0.080478	0.060879	0.0091948	3.58e-11	-0.041987	0.0095629	1.13e-05	0.021516	0.0091393	0.018565	0.0157364	0.0089806	0.0797299
11	5688683	rs58270597	C	T	-0.026625	0.0075394	0.0004133	0.00061526	0.0085526	0.94265	0.0091818	0.0079237	0.24655	-0.034282	0.0075344	5.37e-06	0.00046625	0.0076343	0.9513	0.016268	0.0079115	0.039765	-0.042223	0.0075843	2.59e-08	0.00397866	0.00744877	0.593248
11	43692423	rs59227842	A	G	0.00066169	0.0038086	0.86207	-0.0004368	0.0043234	0.91953	-0.015948	0.0040111	7.01e-05	0.003259	0.0038069	0.39196	0.012135	0.0038569	0.0016541	-0.0090538	0.004003	0.023716	0.0061028	0.0038317	0.11123	0.0254185	0.00376487	1.47e-11
11	75455309	rs600626	A	G	-0.017778	0.0048383	0.00023841	-0.0083255	0.0054888	0.12932	-0.034645	0.0050953	1.05e-11	-0.0044051	0.0048354	0.36229	-0.01261	0.0048996	0.010062	-0.048217	0.0050853	2.54e-21	0.0063085	0.0048686	0.19506	0.00930506	0.00478309	0.0517275
11	27679916	rs6265	C	T	0.0054949	0.0044732	0.2193	-0.0095812	0.0050836	0.05947	0.010809	0.0047115	0.021782	0.0038352	0.004471	0.39101	-0.00832	0.0045299	0.066258	0.009339	0.0047035	0.047088	0.0033916	0.0044999	0.45102	-0.0495512	0.00442131	3.84e-29
11	102359753	rs72980276	C	T	-0.013941	0.0062395	0.02546	-0.0038398	0.0071017	0.58872	-0.030333	0.0065683	3.88e-06	-0.0081632	0.0062375	0.19063	0.0044267	0.0063189	0.48358	-0.036085	0.0065565	3.73e-08	-0.0040846	0.006278	0.51529	0.00478559	0.00616586	0.437665
12	110016952	rs10774779	T	A	0.010223	0.0036196	0.0047389	-0.00063133	0.0041193	0.87819	0.022164	0.0038124	6.12e-09	0.0033264	0.0036181	0.35789	0.0030867	0.0036658	0.39978	0.021989	0.003805	7.54e-09	-0.00056124	0.0036417	0.87752	0.00896987	0.00357743	0.0121649
12	124383813	rs11057390	T	G	0.0033901	0.0038453	0.37799	0.0031139	0.004368	0.47591	0.022925	0.0040485	1.49e-08	0.00064208	0.0038436	0.86733	-0.013786	0.003894	0.00039974	0.0215	0.0040412	1.04e-07	-0.00087625	0.0038689	0.82082	0.0063661	0.00380422	0.0942441
12	103761501	rs11111540	G	A	0.0071913	0.0037394	0.05447	0.0083279	0.0042525	0.050194	0.005254	0.0039413	0.18251	0.0063365	0.003738	0.090047	-0.002281	0.003787	0.54696	0.00061606	0.0039334	0.87554	0.0065157	0.0037627	0.083339	-0.0244553	0.00369578	3.67e-11
12	57696677	rs11172147	G	A	-0.015355	0.0040929	0.00017575	-0.0087556	0.004656	0.060041	0.029607	0.0043089	6.39e-12	-0.01835	0.0040905	7.26e-06	-0.0339	0.0041448	2.88e-16	0.025443	0.0043007	3.31e-09	-0.024676	0.0041175	2.06e-09	0.00524476	0.00404955	0.195271
12	124520331	rs1716409	A	G	-0.0038913	0.0037455	0.29884	-0.0062813	0.0042539	0.13979	-0.029211	0.0039439	1.3e-13	0.0010406	0.0037436	0.78103	0.021967	0.0037926	6.96e-09	-0.02696	0.0039369	7.51e-12	0.0057663	0.0037678	0.12591	-0.0124576	0.00370262	0.000766906
12	111884608	rs3184504	T	C	0.032929	0.003506	5.94e-21	0.0032402	0.0039829	0.41591	0.031182	0.0036931	3.11e-17	0.029421	0.0035045	4.68e-17	-0.0080573	0.0035513	0.02328	0.019839	0.0036871	7.43e-08	0.022966	0.003528	7.56e-11	0.00779805	0.00346586	0.0244528
12	991306	rs55726687	G	A	0.00015653	0.0042844	0.97086	-0.0012212	0.0048722	0.80208	-0.0075698	0.0045085	0.093149	-0.00065878	0.0042821	0.87773	0.012992	0.0043388	0.0027492	-0.0045407	0.0045002	0.31297	0.0026922	0.0043109	0.53229	0.0288708	0.00423829	9.66e-12
12	50263148	rs7132908	G	A	-0.011676	0.0035938	0.0011584	0.0012952	0.0040822	0.75103	-0.018923	0.003784	5.71e-07	-0.0091993	0.003592	0.010437	0.008675	0.0036392	0.017137	-0.014704	0.003776	9.86e-05	-0.0071865	0.0036163	0.046898	0.0341743	0.00355343	6.85e-22
12	125326153	rs7136506	T	C	-0.0090013	0.0043091	0.036718	0.0049742	0.0048982	0.30985	-0.036274	0.0045406	1.37e-15	-0.0012177	0.0043069	0.77739	0.0066796	0.0043636	0.12583	-0.0345	0.0045316	2.69e-14	0.0053838	0.0043359	0.21435	0.00398888	0.00426198	0.349315
12	21343833	rs73079476	A	C	0.0090088	0.0048808	0.064928	0.0030708	0.0055488	0.57998	0.0020514	0.0051415	0.6899	0.0017261	0.0048779	0.72345	0.041246	0.0049415	7.06e-17	0.015736	0.0051334	0.0021739	0.016269	0.0049122	0.00092675	0.00976445	0.00482529	0.043013
12	123825339	rs7312145	A	G	-0.029798	0.0060111	7.16e-07	-0.014356	0.0068375	0.03576	-0.056237	0.0063314	6.62e-19	-0.014371	0.006009	0.016781	0.0023024	0.0060876	0.70527	-0.067582	0.0063194	1.11e-26	-0.0081374	0.0060506	0.17866	0.00137246	0.00594932	0.817554
12	4384844	rs76895963	T	G	-0.043989	0.013434	0.0010585	0.0052286	0.01515	0.73001	-0.0029385	0.014158	0.83558	-0.029221	0.01343	0.029578	-0.09683	0.0136	1.09e-12	-0.024479	0.014126	0.083123	-0.041907	0.0135	0.001908	0.0799675	0.0133048	1.85e-09
12	20474706	rs79719909	A	G	0.0058273	0.0043971	0.18509	0.0015114	0.0049984	0.76237	0.035935	0.0046329	8.78e-15	0.00039576	0.0043945	0.92824	-0.026009	0.0044527	5.19e-09	0.032558	0.0046237	1.91e-12	-0.0069244	0.0044242	0.11755	0.00166611	0.0043494	0.70167
12	125265201	rs921919	G	A	-0.014586	0.0037954	0.00012153	-0.0058677	0.004309	0.17328	-0.047658	0.0039941	8.35e-33	-0.0033802	0.0037931	0.37286	0.00608	0.0038431	0.11364	-0.043897	0.0039866	3.46e-28	0.0052421	0.0038194	0.1699	0.00618781	0.00375279	0.0991789
13	32973439	rs11571836	A	G	-0.024046	0.0042573	1.62e-08	-0.0068854	0.0048437	0.15516	0.0021535	0.0044876	0.63131	-0.026265	0.0042551	6.73e-10	-0.0011034	0.0043117	0.79801	0.0062503	0.0044793	0.16291	-0.033982	0.0042827	2.12e-15	0.00156366	0.00421072	0.710377
13	114544024	rs7140110	T	C	0.020012	0.00383	1.74e-07	0.008736	0.0043556	0.044892	-0.0051852	0.0040339	0.19865	0.016909	0.0038287	1e-05	0.034103	0.0038785	1.47e-18	-0.012286	0.0040256	0.0022735	0.020139	0.0038538	1.74e-07	-0.000702401	0.00378853	0.852914
13	40788838	rs75983170	T	G	0.0027922	0.0037863	0.46086	-0.0057201	0.004303	0.18374	-0.0066942	0.0039897	0.093376	0.004623	0.003785	0.22194	0.0024237	0.0038348	0.52736	-0.0075683	0.0039814	0.057317	0.0070505	0.00381	0.064238	0.0204164	0.003744	4.96e-08
13	96982541	rs7990098	T	G	-0.0028514	0.0035552	0.42253	-0.0031693	0.0040352	0.43222	-0.0049955	0.0037434	0.18204	-0.0016425	0.0035533	0.6439	0.0026565	0.0036002	0.46059	-0.0070504	0.0037362	0.059157	0.00044605	0.0035769	0.90076	0.0210679	0.00351469	2.05e-09
13	28012527	rs9512696	A	G	0.00088178	0.0037023	0.81175	-0.0009424	0.0042096	0.82286	-0.0055013	0.0038979	0.15815	0.00051637	0.0037003	0.88902	0.0067446	0.0037491	0.072026	-0.0032709	0.0038904	0.40049	0.00048447	0.0037252	0.89652	0.0218387	0.00365917	2.4e-09
13	99095031	rs9517299	C	T	0.0050179	0.0035524	0.1578	-0.001643	0.0040349	0.68386	0.020878	0.0037401	2.38e-08	0.00096005	0.0035509	0.78688	-0.0095174	0.0035978	0.0081623	0.018872	0.0037328	4.29e-07	-0.0020498	0.0035742	0.5663	-0.0103412	0.00351103	0.00322632
13	59178258	rs9538141	G	A	0.0030928	0.0035245	0.38021	-0.0019275	0.0040045	0.63029	-0.00052189	0.0037111	0.88816	0.0044761	0.0035228	0.20387	0.0026565	0.0035691	0.45669	8.96e-05	0.0037039	0.98071	0.0031911	0.0035465	0.36822	0.0214287	0.0034841	7.74e-10
13	114631940	rs9604570	A	G	-0.010194	0.0045135	0.023915	0.0052984	0.0051324	0.30191	0.015298	0.0047508	0.0012823	-0.007352	0.0045113	0.10317	-0.035393	0.0045693	9.55e-15	0.016228	0.004742	0.00062128	-0.0096389	0.0045413	0.033796	-0.00108269	0.00446247	0.8083
14	25948430	rs11624623	G	A	-0.0074002	0.0037633	0.04925	0.0025832	0.0042709	0.5453	-0.010579	0.0039652	0.0076339	-0.0061184	0.0037619	0.10387	0.011154	0.003811	0.0034267	-0.0108	0.0039577	0.0063569	-0.0042817	0.0037865	0.25815	0.0319751	0.00371973	8.32e-18
14	88306642	rs12878246	C	T	-0.0030692	0.0040935	0.4534	-0.0054239	0.0046532	0.24377	-0.0024832	0.0043153	0.56499	-0.0031419	0.0040918	0.44258	0.0035299	0.0041455	0.39449	-0.0012232	0.0043068	0.7764	-0.0013657	0.0041185	0.7402	0.0239467	0.00404692	3.28e-09
14	47309879	rs12879453	A	G	-0.000897	0.0035067	0.79811	0.0033518	0.0039873	0.40055	0.0072208	0.0036916	0.050468	-0.0012569	0.0035054	0.71991	-0.011573	0.0035513	0.0011189	0.0032409	0.0036845	0.37907	-0.0034628	0.0035284	0.32639	-0.0237524	0.00346544	7.2e-12
14	20936158	rs1713427	A	G	0.010885	0.0041421	0.0085904	-0.006156	0.004702	0.19046	0.023918	0.0043634	4.23e-08	0.0083087	0.0041406	0.044788	-0.0092633	0.0041946	0.02722	0.018318	0.0043552	2.6e-05	0.0021429	0.0041668	0.60705	-0.00746074	0.00409428	0.0684213
14	62358847	rs217667	C	T	-0.0073234	0.0040476	0.070401	-0.0060296	0.0045958	0.18953	-0.0096321	0.004264	0.023889	-0.0078458	0.0040456	0.052462	0.013598	0.0040989	0.00090901	-0.005345	0.0042559	0.20916	-0.0051145	0.0040714	0.20904	0.0227457	0.00400189	1.32e-08
14	105258892	rs2494748	C	T	-0.013836	0.0036041	0.00012354	0.0026781	0.0040983	0.51346	-0.02086	0.003794	3.85e-08	-0.010065	0.0036023	0.0052065	0.00079677	0.00365	0.8272	-0.027031	0.0037863	9.43e-13	-0.0049972	0.0036261	0.16817	-0.00295651	0.00356349	0.406728
14	79943606	rs28479795	C	T	-0.0086926	0.0042741	0.041975	0.0018337	0.004859	0.70589	-0.015609	0.004503	0.00052765	-0.0051342	0.004272	0.22943	0.0086571	0.0043277	0.045458	-0.011244	0.0044942	0.012355	-0.0032578	0.0043009	0.44876	0.0299023	0.0042224	1.43e-12
14	93872283	rs35571859	A	G	-0.0093923	0.0035747	0.0086046	-0.00025604	0.0040638	0.94976	-0.0061633	0.0037645	0.10158	-0.0081907	0.0035728	0.021876	-0.00021605	0.0036201	0.95241	-0.0038933	0.0037572	0.3001	-0.0086215	0.0035968	0.016531	0.021521	0.00353376	1.13e-09
14	103267403	rs3993347	T	C	0.0037598	0.0036641	0.30483	0.0058284	0.0041605	0.16124	0.017189	0.0038588	8.42e-06	0.00091476	0.0036624	0.80277	-0.0057575	0.0037103	0.12072	0.011091	0.0038514	0.0039821	0.0010426	0.0036863	0.7773	-0.0201872	0.00362426	2.55e-08
15	74718699	rs11852760	A	G	0.025898	0.0035421	2.65e-13	0.00090934	0.004027	0.82135	0.01853	0.0037298	6.77e-07	0.02401	0.0035406	1.2e-11	-0.002989	0.0035876	0.40476	0.019645	0.0037224	1.31e-07	0.020781	0.0035643	5.55e-09	0.0102237	0.00350468	0.00353267
15	58571910	rs11854242	C	T	-0.018235	0.0039451	3.8e-06	-0.0054584	0.0044907	0.22419	-0.039221	0.0041534	3.67e-21	-0.0071762	0.003943	0.068763	-0.010999	0.003995	0.0059029	-0.048229	0.0041444	2.76e-31	-0.0072889	0.0039693	0.06631	0.00159204	0.00390093	0.683188
15	41915522	rs12902047	A	C	0.0055526	0.0037754	0.14137	0.00063186	0.0042901	0.88291	0.022273	0.0039754	2.11e-08	0.0031687	0.0037739	0.40111	-0.017046	0.0038229	8.24e-06	0.018944	0.0039682	1.81e-06	0.0011173	0.0037985	0.76865	-0.00523573	0.00373344	0.160801
15	44027885	rs139974673	T	C	0.011895	0.011246	0.29016	-0.032713	0.012815	0.01069	-0.088438	0.011817	7.24e-14	0.01197	0.011235	0.28672	0.13327	0.011382	1.18e-31	-0.078147	0.011789	3.4e-11	0.033264	0.011322	0.003304	-0.0419043	0.0111282	0.000166204
15	59053438	rs143862097	C	A	-0.019677	0.015073	0.19174	-0.020479	0.01712	0.23162	-0.059825	0.015881	0.0001652	-0.0033918	0.015065	0.82187	-0.020207	0.015259	0.18543	-0.08765	0.015856	3.25e-08	-0.00046384	0.015155	0.97558	0.00498109	0.0148815	0.737839
15	63792486	rs17184382	A	C	-0.0036904	0.0035342	0.2964	-0.0060012	0.0040154	0.13504	0.008941	0.0037234	0.016339	-0.0021789	0.0035326	0.53737	-0.02199	0.0035786	8.03e-10	0.0063393	0.0037167	0.088077	-0.0040326	0.0035551	0.25666	0.00821953	0.00349578	0.0187106
15	58678720	rs261290	T	C	-0.055047	0.0036755	1.13e-50	-0.010618	0.0041844	0.011168	-0.12058	0.003862	2.73e-213	-0.023167	0.0036763	2.95e-10	-0.030759	0.0037239	1.47e-16	-0.14722	0.0038492	1.73089970232731e-318	-0.027284	0.003701	1.69e-13	-0.00569411	0.00363662	0.117404
15	73083121	rs28827493	G	A	0.0095939	0.0041461	0.020671	-0.0029916	0.0047113	0.52543	0.015343	0.0043675	0.00044319	0.0072641	0.0041445	0.079652	-0.01042	0.0041988	0.013077	0.013622	0.0043587	0.0017773	0.0056174	0.0041708	0.17804	-0.022503	0.00409805	4e-08
15	58725839	rs633695	A	G	0.042449	0.0038688	5.33e-28	0.0023568	0.0043984	0.59207	0.09127	0.0040694	3.22e-111	0.016607	0.0038689	1.77e-05	0.03086	0.0039186	3.42e-15	0.10832	0.0040591	1.65e-156	0.019086	0.003894	9.52e-07	-0.00301357	0.00382506	0.430786
15	35837297	rs8024137	A	T	-0.0077016	0.0048746	0.11412	0.0011543	0.0055461	0.83513	-0.017686	0.0051303	0.00056616	-0.006911	0.0048736	0.15617	0.017728	0.0049373	0.0003299	-0.012782	0.0051199	0.012543	-0.0031694	0.0049042	0.51812	0.0271701	0.00482139	1.75e-08
15	102067841	rs8025505	C	T	-0.0023305	0.0040234	0.56243	-0.0029784	0.0045799	0.51549	0.0011378	0.0042385	0.78835	-0.0079824	0.0040214	0.04715	0.024943	0.0040736	9.21e-10	0.01171	0.0042302	0.0056395	-0.0098217	0.0040485	0.015266	0.00344904	0.00397806	0.385934
16	83980965	rs11149612	C	T	-0.016556	0.0035306	2.75e-06	-0.003665	0.0040102	0.36077	0.0071552	0.0037183	0.054319	-0.019484	0.0035293	3.38e-08	-0.006302	0.0035755	0.077978	0.014688	0.0037111	7.57e-05	-0.0237	0.0035516	2.51e-11	0.00743272	0.00349134	0.0332636
16	81533922	rs11641142	C	G	0.0028896	0.0039011	0.45886	-0.0029951	0.0044348	0.49944	0.024084	0.004107	4.53e-09	-0.0010193	0.0038993	0.79378	-0.013842	0.0039504	0.0004585	0.021735	0.0040995	1.15e-07	-0.006692	0.0039251	0.088214	0.00146531	0.0038583	0.704107
16	29946708	rs11642933	G	A	-0.002514	0.0035235	0.47555	-0.0018778	0.0040083	0.63945	-0.013715	0.0037113	0.00021949	-5.7e-05	0.0035214	0.98708	0.013559	0.0035681	0.0001447	-0.010971	0.0037044	0.0030616	0.0039119	0.0035451	0.26982	0.0308788	0.00348207	7.52e-19
16	15150505	rs12928099	C	A	0.007807	0.0038512	0.042649	0.0090851	0.0043706	0.037649	0.023933	0.0040585	3.71e-09	0.0072289	0.0038499	0.060423	-0.032877	0.0038996	3.46e-17	0.017427	0.0040511	1.7e-05	0.0072107	0.0038743	0.062722	-0.00296509	0.00380832	0.436227
16	68017354	rs200054031	A	G	0.015858	0.0050522	0.0016961	0.0087284	0.0057389	0.12829	0.061444	0.00532	7.65e-31	0.0033347	0.00505	0.50903	-0.014101	0.0051166	0.0058544	0.053764	0.0053102	4.37e-24	-0.011479	0.0050832	0.02393	-0.000806809	0.00499117	0.871584
16	69568303	rs2032912	G	T	0.0011968	0.0035694	0.7374	-0.0023333	0.004056	0.56511	0.012979	0.0037583	0.00055362	0.0022375	0.0035674	0.53051	-0.020602	0.0036143	1.2e-08	0.0068119	0.0037513	0.069391	-0.002356	0.0035912	0.5118	-0.0252127	0.00352747	8.87e-13
16	4013467	rs2531995	C	T	-0.0011329	0.0036111	0.75373	0.0044983	0.0041007	0.27266	-0.0067858	0.0038056	0.074573	-0.0010933	0.0036095	0.76197	0.0034899	0.003657	0.33993	-0.010858	0.0037983	0.0042546	0.0022221	0.0036334	0.54082	0.0226427	0.00356894	2.24e-10
16	28504181	rs27741	G	A	-0.005165	0.0035499	0.14568	-0.0010958	0.0040351	0.78595	-0.01187	0.0037385	0.0014988	-0.0014721	0.0035481	0.67822	0.0015489	0.0035948	0.66656	-0.010587	0.0037316	0.0045526	-0.0021044	0.0035713	0.5557	0.0291433	0.00350994	1.02e-16
16	57311211	rs4558409	G	T	0.0020311	0.0034968	0.56135	-0.0063595	0.0039726	0.10941	0.024104	0.0036824	5.94e-11	-0.0038951	0.0034953	0.26513	-0.0061999	0.0035414	0.080005	0.018989	0.0036761	2.4e-07	-0.0047078	0.0035185	0.1809	-0.00152784	0.0034571	0.65853
16	53806453	rs56094641	A	G	-0.019731	0.0035693	3.25e-08	-0.0038891	0.0040608	0.33821	-0.019275	0.0037595	2.95e-07	-0.017014	0.0035674	1.85e-06	0.0031658	0.0036148	0.38115	-0.010406	0.0037526	0.0055526	-0.012793	0.0035915	0.0003679	0.0806935	0.00352278	6.09e-116
16	57067595	rs58124158	A	T	0.010909	0.0037696	0.0038054	-0.0021254	0.0042787	0.61937	0.022605	0.0039713	1.26e-08	0.0049942	0.0037682	0.18505	-1.42e-05	0.0038176	0.99702	0.015428	0.0039639	9.94e-05	0.0031522	0.0037927	0.4059	0.00334816	0.003727	0.368998
16	72079657	rs77303550	C	T	-0.04423	0.0044462	2.62e-23	-0.011064	0.0050589	0.02874	-0.018352	0.0046804	8.82e-05	-0.04249	0.004444	1.18e-21	-0.0079472	0.0045037	0.077632	-0.0045711	0.0046709	0.32776	-0.036473	0.0044739	3.6e-16	-0.000282593	0.00439493	0.948732
16	56834254	rs79600951	C	G	-0.03508	0.0060538	6.86e-09	0.011019	0.0068694	0.10871	-0.13411	0.0063597	1.48e-98	-0.0031372	0.0060532	0.60428	0.018641	0.0061316	0.0023652	-0.10017	0.0063495	5.04e-56	0.0075986	0.0060891	0.21207	0.00576457	0.00598986	0.335856
16	56709728	rs8046181	G	C	-0.020165	0.0089302	0.023945	0.0052342	0.010196	0.6077	-0.085885	0.0093925	6.1e-20	0.0022764	0.0089242	0.79866	0.0024394	0.0090442	0.78738	-0.069485	0.0093773	1.27e-13	0.010182	0.0089834	0.25703	-0.00486241	0.00883325	0.582
16	56985139	rs9989419	A	G	0.033568	0.0035794	6.8e-21	-0.010475	0.0040673	0.010015	0.16994	0.0037431	0	-0.0062115	0.0035788	0.082629	-0.028456	0.0036251	4.2e-15	0.13393	0.0037455	8.21e-279	-0.020205	0.0036019	2.03e-08	-0.00685073	0.00354178	0.0530823
17	66823805	rs112001035	G	A	0.010312	0.0074174	0.16446	-5.12e-05	0.0084128	0.99514	-0.065288	0.0078043	6.03e-17	0.020996	0.0074154	0.0046346	0.030319	0.0075117	5.43e-05	-0.062272	0.0077882	1.3e-15	0.027844	0.0074656	0.00019178	0.00958817	0.00734119	0.191528
17	11183340	rs11650183	G	A	0.0011794	0.0040948	0.77332	0.0060043	0.0046561	0.19721	0.010147	0.0043108	0.018583	-0.0018143	0.0040933	0.65759	-0.0099838	0.0041466	0.016056	0.0084695	0.0043021	0.048992	-0.0054435	0.0041204	0.18647	-0.0228201	0.00404861	1.74e-08
17	21210883	rs12938219	C	G	-0.0020068	0.0036357	0.58097	-0.0012313	0.0041371	0.766	0.0017964	0.0038286	0.63891	-0.0010349	0.0036339	0.7758	-0.010626	0.0036817	0.0038997	0.00065309	0.0038213	0.8643	-0.0032885	0.003658	0.36865	-0.0254037	0.00359357	1.56e-12
17	78588202	rs12939613	A	G	-0.00074209	0.0035219	0.83311	-0.0047256	0.004	0.23745	0.0093492	0.003707	0.011668	-0.0018058	0.0035201	0.60794	-0.0058734	0.0035667	0.099617	0.0085214	0.0036998	0.021268	-0.0037377	0.0035447	0.29168	-0.0206942	0.00348194	2.8e-09
17	40713071	rs12945575	C	T	0.0022501	0.0040592	0.57936	-0.0049704	0.0046192	0.28192	-0.023182	0.0042726	5.78e-08	0.0060811	0.0040574	0.13393	0.020409	0.0041105	6.87e-07	-0.023705	0.0042651	2.74e-08	0.01027	0.0040847	0.011933	0.017536	0.0040099	1.23e-05
17	76392144	rs17561950	G	A	0.021818	0.0035278	6.24e-10	0.00095005	0.0040078	0.81262	0.035482	0.0037165	1.35e-21	0.017485	0.0035266	7.13e-07	-0.015528	0.0035727	1.38e-05	0.034787	0.0037091	6.75e-21	0.011914	0.003549	0.00078819	-0.00594397	0.00348756	0.0883204
17	26695832	rs2071379	A	G	0.0067881	0.0035643	0.056852	-0.0016756	0.0040571	0.6796	-0.014217	0.0037529	0.00015174	0.012892	0.0035631	0.00029683	-0.0080236	0.0036098	0.026236	-0.022033	0.003745	4.03e-09	0.014047	0.0035867	8.99e-05	0.00290857	0.00352501	0.409302
17	37853048	rs2643194	C	T	0.01621	0.0037944	1.94e-05	0.0042034	0.0043095	0.32936	0.033436	0.0039943	5.77e-17	0.010079	0.0037931	0.0078806	-0.0023266	0.0038427	0.54487	0.028497	0.0039868	8.86e-13	0.0050542	0.003818	0.18557	0.00318295	0.00374989	0.395987
17	39222498	rs3813058	C	A	0.0043886	0.0039635	0.26819	0.00065582	0.0045008	0.88415	0.0087684	0.0041743	0.035679	0.0023103	0.0039617	0.55978	-0.0054903	0.0040136	0.17134	0.0043038	0.0041664	0.30161	0.00096756	0.0039882	0.80831	-0.0243093	0.00391548	5.36e-10
17	7080316	rs55714927	C	T	-0.025433	0.0044382	1e-08	0.011891	0.0050371	0.018238	0.0033809	0.0046737	0.46945	-0.028694	0.0044357	9.91e-11	-0.019956	0.0044943	8.99e-06	-0.0052264	0.0046645	0.26251	-0.036547	0.0044662	2.79e-16	-0.000540908	0.00438978	0.901933
17	41926126	rs72836561	C	T	-0.056628	0.0099971	1.48e-08	0.011006	0.011319	0.33091	-0.21847	0.010522	1.27e-95	-0.037293	0.010001	0.00019224	0.15433	0.010122	1.89e-52	-0.18996	0.010501	4.65e-73	-0.014557	0.010067	0.14819	-0.00272539	0.00989375	0.782959
17	67081278	rs77542162	A	G	0.11105	0.011697	2.26e-21	0.014855	0.013257	0.26248	-0.010491	0.012338	0.39514	0.13299	0.011687	5.48e-30	-0.043556	0.011852	0.00023778	-0.056972	0.012315	3.72e-06	0.12062	0.011772	1.24e-24	-0.0174902	0.0115776	0.130867
17	64305051	rs78357146	A	G	0.044618	0.010309	1.5e-05	0.048026	0.011674	3.89e-05	0.019945	0.010905	0.067395	0.062145	0.010304	1.63e-09	-0.077718	0.01044	9.82e-14	0.021513	0.010882	0.048055	0.059547	0.010371	9.38e-09	-0.00851598	0.0102068	0.404088
18	46781014	rs150237291	T	C	0.021472	0.011924	0.071741	0.0062145	0.013459	0.64428	0.062628	0.01256	6.17e-07	0.010169	0.01192	0.39359	-0.0060257	0.01208	0.6179	0.07594	0.012528	1.35e-09	-0.0019764	0.011994	0.86912	-0.00836629	0.011796	0.478173
18	47173181	rs1943977	A	G	0.043259	0.0045859	4.03e-21	-0.0046334	0.0052166	0.37444	0.092927	0.0048247	1.45e-82	0.017582	0.0045847	0.00012566	0.0039863	0.0046452	0.3908	0.10821	0.0048129	9.27e-112	-0.0028998	0.0046161	0.52987	0.00925635	0.00453798	0.0413765
18	47429022	rs2298624	C	T	0.019753	0.0051796	0.00013704	-0.0020726	0.005882	0.72456	0.038702	0.0054469	1.21e-12	0.0094329	0.0051773	0.068463	0.0076652	0.0052451	0.14391	0.042949	0.0054372	2.83e-15	0.0005348	0.0052125	0.91828	-0.0041679	0.00512141	0.41575
18	57852587	rs476828	T	C	-0.01597	0.0041203	0.00010624	-0.0056271	0.0046815	0.22937	-0.026865	0.004339	5.98e-10	-0.013145	0.0041177	0.0014119	0.015609	0.0041721	0.00018313	-0.023917	0.0043307	3.35e-08	-0.009028	0.0041463	0.029456	0.0529727	0.0040667	9.1e-39
18	58048295	rs57636386	T	C	0.0086195	0.0063104	0.17196	-0.0057172	0.0071558	0.42432	0.015022	0.0066428	0.023736	0.0080056	0.0063076	0.20438	-0.011987	0.0063898	0.060672	0.013554	0.0066296	0.040907	0.0041588	0.0063481	0.51238	-0.0391521	0.00624219	3.57e-10
18	21120035	rs7239575	T	C	-0.0016983	0.0035065	0.62816	-0.0076689	0.0039856	0.054334	0.022547	0.003694	1.04e-09	-0.0059515	0.0035048	0.089492	-0.015769	0.0035508	8.96e-06	0.017566	0.003687	1.9e-06	-0.0073451	0.0035285	0.037377	-0.0227223	0.00346472	5.46e-11
18	47109955	rs77960347	A	G	0.16924	0.015058	2.68e-29	0.010267	0.017082	0.54779	0.29395	0.015858	1.28e-76	0.081354	0.015056	6.55e-08	0.04939	0.015258	0.0012082	0.35905	0.015821	7.84e-114	-0.0022724	0.01515	0.88077	0.0119802	0.0148891	0.421034
19	45401868	rs118170342	T	C	0.1082	0.0089073	6.13e-34	0.011952	0.010127	0.23791	-0.033747	0.0093852	0.00032357	0.10905	0.0089046	1.83e-34	0.068003	0.0090215	4.8e-14	-0.063058	0.0093662	1.67e-11	0.15501	0.0089611	5.61e-67	-0.0211272	0.00883321	0.0167675
19	8461663	rs12976739	G	A	0.016146	0.0035965	7.14e-06	0.0068732	0.0040915	0.092991	0.036293	0.003788	9.75e-22	0.011046	0.0035953	0.0021244	-0.022013	0.0036417	1.5e-09	0.0301	0.0037818	1.74e-15	0.0046053	0.0036183	0.2031	0.00202148	0.003557	0.569826
19	45297373	rs139425456	T	A	0.062645	0.016198	0.00011002	0.025516	0.018359	0.16459	-0.0085736	0.017081	0.61571	0.063418	0.016204	9.09e-05	0.018764	0.016418	0.25308	-0.018968	0.017043	0.26576	0.095751	0.016289	4.15e-09	-0.0181163	0.0160204	0.25813
19	45337918	rs147711004	G	A	0.077377	0.0094519	2.71e-16	-0.019068	0.010766	0.076534	-0.10988	0.0099528	2.52e-28	0.10662	0.0094457	1.56e-29	0.022946	0.0095729	0.016531	-0.12463	0.0099337	4.38e-36	0.17446	0.0095038	3.51e-75	-0.0229049	0.00934087	0.014203
19	45346666	rs148601586	C	G	0.10032	0.01552	1.03e-10	7.95e-05	0.017569	0.99639	-0.049203	0.016384	0.0026725	0.11496	0.015512	1.26e-13	0.036524	0.015718	0.020146	-0.063799	0.016351	9.55e-05	0.17419	0.015608	6.54e-29	-0.0371579	0.0153539	0.0155172
19	45487519	rs204473	A	G	0.012461	0.010566	0.23827	-0.016037	0.012013	0.1819	-0.057737	0.011137	2.17e-07	0.020926	0.010559	0.047512	0.047428	0.0107	9.32e-06	-0.068838	0.011113	5.88e-10	0.036394	0.010622	0.00061222	0.00384934	0.0104499	0.712604
19	11227480	rs2738447	A	C	0.029401	0.0035659	1.66e-16	0.0078644	0.0040548	0.052437	-0.00737	0.0037593	0.049945	0.036274	0.0035639	2.53e-24	-0.0011548	0.0036121	0.74919	-0.016403	0.0037516	1.23e-05	0.039156	0.0035869	9.83e-28	-0.000232567	0.00352548	0.947404
19	8657871	rs34134669	G	C	0.0094921	0.0042916	0.026982	-0.0076488	0.0048699	0.11627	0.026256	0.0045181	6.21e-09	0.0089473	0.0042892	0.03698	-0.017909	0.0043454	3.77e-05	0.019438	0.0045092	1.63e-05	0.0055657	0.004316	0.19721	0.00332609	0.00424301	0.4331
19	54796630	rs416867	G	A	0.018115	0.0041839	1.5e-05	0.0097782	0.0047473	0.039425	0.04155	0.0044064	4.18e-21	0.010366	0.0041829	0.013203	-0.0090577	0.0042374	0.032555	0.037319	0.0043984	2.19e-17	-0.0027491	0.0042098	0.51374	-0.00337216	0.00413566	0.414853
19	47542060	rs4804014	G	A	-0.0091361	0.0040441	0.023879	-0.0053808	0.0045926	0.24135	-0.013252	0.0042607	0.0018693	-0.0094086	0.0040424	0.019941	0.0097447	0.0040951	0.017332	-0.011071	0.0042525	0.0092338	-0.0084047	0.004069	0.038871	0.0234493	0.00399927	4.54e-09
19	33896432	rs4805881	A	C	0.011275	0.003714	0.0023986	0.0054181	0.0042203	0.1992	0.032404	0.0039085	1.14e-16	0.0075224	0.0037124	0.042736	-0.025797	0.0037605	6.92e-12	0.029189	0.0039011	7.35e-14	0.0016647	0.0037371	0.65598	0.000212673	0.00367083	0.9538
19	19379549	rs58542926	C	T	-0.15352	0.0066232	1.17e-118	0.00085294	0.0075351	0.90988	0.008054	0.0069859	0.24896	-0.14441	0.0066207	2.56e-105	-0.13263	0.0067099	7.28e-87	0.021512	0.0069738	0.0020377	-0.1431	0.0066638	3.77e-102	-0.00606896	0.00656239	0.355066
19	45232161	rs62117160	G	A	-0.20561	0.0083665	4.17e-133	-0.064931	0.0095923	1.3e-11	0.031188	0.0088199	0.00040629	-0.27012	0.0083507	8.51e-229	0.083003	0.008486	1.38e-22	0.081788	0.0088012	1.52e-20	-0.39242	0.0084193	0	0.0108468	0.00827341	0.189846
19	11202306	rs6511720	G	T	-0.14974	0.00539	1.84e-169	-0.015516	0.0061502	0.011644	-0.0033067	0.0056921	0.56129	-0.1636	0.0053846	3.61e-202	-0.0093583	0.0054721	0.087237	0.025326	0.0056803	8.26e-06	-0.15919	0.0054222	5.89e-189	0.00955629	0.00534228	0.0736482
19	45389596	rs7254892	G	A	-0.27068	0.010119	2.8e-157	-0.11396	0.011619	1.06e-22	0.035262	0.010636	0.00091581	-0.36281	0.010097	1.3e-281	0.15088	0.010262	6.62e-49	0.098011	0.010617	2.71e-20	-0.53982	0.010173	0	0.026024	0.0100107	0.00933342
19	4040407	rs72976979	C	T	0.013793	0.0048364	0.0043455	0.011085	0.0055012	0.043899	0.017271	0.0050919	0.0006946	0.01088	0.0048347	0.024427	-0.0047876	0.0048981	0.32835	0.013197	0.0050819	0.0094069	0.0070176	0.0048667	0.14931	-0.0324512	0.00478136	1.15e-11
19	31048593	rs73026761	G	A	0.0096152	0.0047142	0.041389	0.001775	0.005365	0.74075	0.0003997	0.0049587	0.93576	0.0088876	0.0047121	0.05928	0.0030219	0.0047737	0.52671	0.0012791	0.0049496	0.79607	0.0088312	0.0047428	0.062603	-0.0268384	0.00465709	8.28e-09
19	11347657	rs737338	C	T	-0.063966	0.0095685	2.32e-11	-0.0090685	0.010908	0.40576	-0.10867	0.010072	3.96e-27	-0.028528	0.0095618	0.0028497	-0.044467	0.0096877	4.43e-06	-0.12636	0.010049	3.06e-36	-0.0025129	0.0096211	0.79395	-0.00222306	0.00946493	0.814307
19	45412079	rs7412	C	T	-0.30489	0.0064024	0	-0.11243	0.0073858	2.79e-52	0.043737	0.0067745	1.08e-10	-0.40315	0.0063643	0	0.14138	0.0065192	3.89e-104	0.11887	0.0067584	3.57e-69	-0.59201	0.0063694	0	0.0180085	0.00636379	0.0046576
20	43042364	rs1800961	C	T	-0.07995	0.01001	1.39e-15	-0.0043604	0.011389	0.70182	-0.1452	0.010517	2.5e-43	-0.051059	0.010005	3.34e-07	0.0072518	0.010139	0.47447	-0.15402	0.010488	8.7e-49	-0.030418	0.010071	0.0025249	-0.00472071	0.00987838	0.632734
20	39179822	rs1883711	G	C	0.10561	0.010335	1.67e-24	0.018144	0.011733	0.12202	0.012195	0.010855	0.26126	0.10537	0.010328	1.96e-24	0.049783	0.010469	1.99e-06	0.012777	0.010831	0.23813	0.099121	0.010397	1.54e-21	-0.0211857	0.010214	0.0380649
20	34147998	rs224424	A	G	-0.030104	0.0043026	2.63e-12	0.002147	0.0049014	0.66136	-0.014557	0.0045332	0.0013225	-0.027939	0.0043	8.19e-11	-0.017777	0.0043577	4.52e-05	-0.0087184	0.004524	0.053962	-0.027101	0.004329	3.85e-10	0.000520107	0.00425475	0.902708
20	17844684	rs2618566	G	T	-0.020528	0.0036991	2.87e-08	-0.0043039	0.0042075	0.30636	0.0058723	0.0038975	0.13189	-0.024415	0.003697	4.01e-11	0.0069636	0.0037463	0.063057	0.014945	0.0038902	0.00012218	-0.030098	0.0037216	6.13e-16	-0.0075892	0.00365696	0.0379626
20	47450063	rs34417222	C	T	0.0049121	0.0037819	0.194	0.00063526	0.0042927	0.88235	0.0062426	0.0039828	0.11703	0.0029805	0.00378	0.43041	0.0020933	0.00383	0.58469	0.004905	0.0039755	0.21728	-0.0003114	0.0038057	0.93479	-0.0207301	0.00373941	2.97e-08
20	6607103	rs6054405	A	G	-0.0045697	0.0036333	0.2085	0.0003405	0.0041295	0.93428	-0.0014402	0.0038302	0.7069	-0.0060402	0.0036319	0.096298	-0.0023336	0.0036794	0.52592	-0.00085297	0.0038231	0.82345	-0.0038283	0.0036558	0.29502	0.0248282	0.00359193	4.79e-12
20	54747469	rs6069625	A	G	0.0051503	0.0039618	0.1936	-0.003014	0.0045042	0.5034	0.0089416	0.0041715	0.032075	0.0045094	0.0039594	0.25475	-0.0092838	0.0040117	0.020659	0.0049218	0.0041635	0.23716	0.0044427	0.0039859	0.26502	-0.0222983	0.00391603	1.24e-08
20	44630804	rs6073985	A	G	0.0074612	0.0061212	0.22288	0.0091834	0.0069537	0.18662	-0.045109	0.0064375	2.44e-12	0.016404	0.006118	0.0073334	0.050928	0.006197	2.08e-16	0.025851	0.0064255	5.74e-05	0.038092	0.0061577	6.18e-10	-0.00150236	0.00605065	0.803905
21	46903484	rs2236473	G	A	-0.0087234	0.0043885	0.046838	0.00066648	0.0049765	0.89346	-0.027463	0.004625	2.89e-09	-0.002357	0.0043868	0.59106	0.0099002	0.004444	0.025897	-0.031653	0.0046157	7.03e-12	0.0043071	0.0044149	0.32927	0.00227435	0.00433401	0.599745
21	46271452	rs235314	C	T	-0.0019463	0.0035115	0.57941	0.010064	0.0039923	0.011708	-0.019511	0.0036991	1.33e-07	0.004167	0.0035099	0.23514	-0.0018347	0.0035563	0.60593	-0.021228	0.0036923	8.98e-09	0.0066887	0.0035334	0.058361	0.00311759	0.00347019	0.368978
21	40621158	rs35909862	G	A	0.015463	0.0035346	1.22e-05	0.0089959	0.004017	0.025126	0.0013206	0.0037213	0.72268	0.016331	0.003533	3.79e-06	0.0094861	0.0035792	0.0080426	-0.0047688	0.0037141	0.19916	0.019507	0.0035562	4.13e-08	0.0109832	0.0034949	0.00167465
21	33115403	rs68175423	G	T	0.037874	0.0084605	7.59e-06	0.0098456	0.0096014	0.30516	-0.002201	0.0089333	0.80539	0.039894	0.0084579	2.4e-06	0.015336	0.0085677	0.073452	0.0036074	0.0089165	0.68579	0.04978	0.0085109	4.96e-09	-0.00395333	0.0083742	0.636867
22	38601231	rs2267375	G	T	0.0015828	0.0035407	0.65484	-0.00052858	0.0040227	0.89546	-0.026115	0.0037265	2.43e-12	0.0042491	0.0035394	0.22995	0.027402	0.003585	2.13e-14	-0.02415	0.0037197	8.46e-11	0.0076419	0.0035625	0.031945	-0.00824533	0.00349866	0.0184388
22	21974703	rs5754387	G	C	-0.023707	0.0044184	8.09e-08	-0.0017272	0.0050201	0.73081	-0.037895	0.004654	3.91e-16	-0.013244	0.004417	0.0027142	-0.014199	0.0044741	0.0015063	-0.037572	0.0046451	6.08e-16	-0.0073032	0.0044444	0.10034	0.000752158	0.00437019	0.86335
