# Supplementary material for: The relationship between lipoprotein A and other lipids with prostate cancer risk: A multivariable Mendelian randomisation study
Source: PLoS Med. 2022 Jan 27;19(1):e1003859. doi: 10.1371/journal.pmed.1003859 (PMC8794090; doi:10.1371/journal.pmed.1003859)
Supplement: S20 Table — The following SNPs include IVs used in the additional MVMR analysis on Lp(a), ALT, and total PCa only. ALT, alanine aminotransferase; IV, instrumental variable; Lp(a), lipoprotein A; MVMR, multivariable MR; PCa, prostate cancer; SNP, single nucleotide polymorphism. (XLSX) [file pmed.1003859.s022.xlsx]

## Sheet: S20 Table
S20 Table. Association between SNPs, Lp(a), ALT and total PCa. The following SNPs include IVs used in the additional MVMR analysis on Lp(a), ALT and total PCa only.
Chr	position	SNP	Other allele	Effect allele	ALT beta	ALT SE	ALT P	Lp(a) beta	Lp(a) SE	Lp(a) P	PCa beta	PCa SE	PCa P
1	110232983	rs140584594	A	G	0.029963	0.0039219	2.19e-14	0.01722	0.0044565	0.00011161	0.0352	0.0246	0.1532
1	150472831	rs7553846	C	T	-0.086646	0.014397	1.77e-09	0.022244	0.016265	0.17145	-0.0794	0.0462	0.08557
1	161612578	rs2926468	T	C	0.023636	0.0036344	7.88e-11	0.0037666	0.0041258	0.36128	-0.0032	0.0095	0.7405
1	16505320	rs1497406	A	G	0.033033	0.003539	1.03e-20	-0.0074407	0.0040193	0.064133	-0.0077	0.0082	0.3479
1	196813692	rs56994749	T	A	-0.022519	0.0037523	1.96e-09	0.0057763	0.0042645	0.17557	0.0035	0.0086	0.6841
1	2175553	rs142451335	C	T	0.043416	0.0067463	1.23e-10	-0.013099	0.0076665	0.087528	0.0158	0.0168	0.348
1	219294570	rs61823192	C	T	0.059546	0.010844	4e-08	-0.0092274	0.012276	0.45224	0.0085	0.0299	0.7755
1	220970028	rs2642438	A	G	0.042953	0.0038198	2.52e-29	-0.0108	0.0043393	0.012811	0.0026	0.0091	0.7739
1	247613348	rs10733111	A	T	0.020841	0.0035497	4.33e-09	-0.0020565	0.0040322	0.61004	0.0072	0.0083	0.39
1	27021913	rs114165349	G	C	0.083387	0.011657	8.48e-13	-0.036598	0.013294	0.0059069	-0.0242	0.0277	0.3823
1	93626984	rs2783489	C	T	0.02912	0.004727	7.27e-10	-0.0019337	0.0053726	0.7189	0.0011	0.0109	0.9206
10	101613601	rs562392398	T	G	-0.091074	0.011993	3.12e-14	0.0054045	0.013646	0.69206	0.0305	0.0292	0.2971
10	101924418	rs10883451	T	C	-0.066956	0.0034926	8.04e-82	0.0016967	0.0039687	0.66901	-0.0086	0.0081	0.288
10	113950418	rs7096937	T	C	-0.039575	0.0039645	1.85e-23	0.0067074	0.004504	0.13644	-0.014	0.009	0.1218
10	114045333	rs12412743	C	T	-0.027302	0.004683	5.55e-09	0.00035406	0.005326	0.947	0.0101	0.0115	0.3775
10	79526766	rs1866437	T	C	0.022799	0.0037323	1.01e-09	0.0068392	0.0042406	0.10679	-0.0156	0.0095	0.1024
10	98460581	rs45587331	G	A	0.031102	0.0045342	6.94e-12	0.0081537	0.005149	0.1133	0.0104	0.0111	0.3478
11	116648917	rs964184	G	C	-0.028975	0.0051734	2.14e-08	0.010617	0.0058834	0.071153	0.0133	0.0117	0.2545
11	22201007	rs10833712	T	G	0.020226	0.0035622	1.37e-08	-0.0019845	0.0040497	0.62411	0.0079	0.0086	0.3588
11	5701074	rs11601507	C	A	0.053576	0.0068248	4.18e-15	-0.0053565	0.0077704	0.49061	-0.0679	0.017	6.35e-05
11	65176370	rs12799896	C	T	-0.0278	0.0046923	3.14e-09	3.75e-05	0.0053289	0.99438	0.0297	0.0114	0.008964
11	72497462	rs481206	C	T	0.023359	0.0036824	2.25e-10	0.0017106	0.0041784	0.68225	-0.0134	0.0087	0.1213
11	93790009	rs12419615	T	C	-0.073387	0.0058097	1.47e-36	-0.004459	0.0066049	0.49961	-0.0159	0.0131	0.2236
11	94008050	rs75671243	G	C	0.078302	0.0098765	2.24e-15	-0.0078415	0.011225	0.48481	-0.0222	0.0271	0.4123
12	10583611	rs3003	C	T	-0.027399	0.0050068	4.45e-08	0.0042484	0.0056916	0.4554	0.0027	0.0111	0.8076
12	112013941	rs61941261	T	C	0.033085	0.0041651	1.98e-15	-0.00025776	0.0047302	0.95654	-0.0037	0.0098	0.7058
12	122583781	rs147786161	A	G	-0.021434	0.0035469	1.52e-09	-0.002774	0.004037	0.49201	0.0164	0.0086	0.05795
12	20998109	rs17674290	T	G	0.033734	0.0049387	8.49e-12	-0.0017889	0.0056113	0.74988	0.0093	0.0114	0.4131
12	51209838	rs7966357	C	G	-0.021621	0.0036515	3.2e-09	0.0062567	0.0041474	0.13141	0.0315	0.0086	0.000253
13	41414235	rs60715469	T	C	-0.035944	0.0063042	1.19e-08	0.0055012	0.0071831	0.44377	0.0142	0.0146	0.332
14	24871926	rs11621792	C	T	0.021457	0.0035306	1.22e-09	-0.0053764	0.0040156	0.18062	0	0.0086	0.997
14	50735947	rs72683923	T	C	-0.084401	0.012591	2.04e-11	-0.017842	0.014284	0.21164	0.0362	0.0351	0.3017
14	69716438	rs12431706	C	T	0.022668	0.003922	7.5e-09	-0.011181	0.0044584	0.012146	0.0116	0.009	0.2006
14	94844947	rs28929474	C	T	0.17235	0.012451	1.5e-43	-0.0048904	0.014137	0.72939	-0.1338	0.0302	9.61e-06
15	40372057	rs11070250	G	A	-0.025419	0.0038772	5.54e-11	-0.0055824	0.0044076	0.20533	0.0134	0.009	0.1358
15	73985223	rs2127015	T	C	0.027523	0.0035173	5.11e-15	-0.0040889	0.0039945	0.30601	0.0105	0.0082	0.1997
15	79064667	rs7174367	A	G	-0.019339	0.0035444	4.87e-08	0.0013817	0.0040242	0.73134	-0.0112	0.0084	0.1799
15	90341982	rs141117801	C	T	-0.046122	0.0057757	1.41e-15	-0.0045622	0.006572	0.48756	0.0071	0.0156	0.6498
16	53834607	rs7188250	T	C	0.024395	0.0035551	6.81e-12	-0.0024253	0.0040433	0.54862	-0.0165	0.0082	0.0428
16	72042428	rs3213419	T	C	-0.025203	0.0040848	6.85e-10	-0.0074081	0.0046385	0.11025	0.0235	0.0093	0.01101
16	83980529	rs4782568	C	G	-0.031047	0.0035358	1.64e-18	-0.0045088	0.0040159	0.26155	0.0064	0.0091	0.4819
17	64210580	rs1801689	A	C	0.092286	0.010246	2.14e-19	0.050147	0.011588	1.51e-05	-0.0257	0.0243	0.2919
17	79480686	rs11657440	T	C	0.028881	0.003557	4.71e-16	-0.0039659	0.0040466	0.32706	-0.0161	0.0082	0.04852
18	55313997	rs11543269	C	T	-0.037645	0.0052899	1.11e-12	-0.0012743	0.0060101	0.83209	0.0543	0.0123	9.51e-06
18	56095378	rs4940691	T	G	-0.034491	0.0043503	2.23e-15	-0.0057302	0.0049471	0.24675	0.0088	0.0101	0.3869
19	18223350	rs273510	A	G	0.027765	0.0038437	5.09e-13	-0.010233	0.0043687	0.01916	0.0169	0.0088	0.05499
19	19379549	rs58542926	C	T	0.097745	0.0066307	3.77e-49	0.00085294	0.0075351	0.90988	0.0063	0.0151	0.674
19	19396616	rs188247550	C	T	0.12287	0.015924	1.21e-14	-0.030508	0.018052	0.091025	-0.0607	0.0478	0.204
19	33900257	rs8103728	C	G	-0.028488	0.0037303	2.24e-14	0.0052727	0.0042393	0.21359	0.0067	0.0088	0.4498
19	3756173	rs10460195	G	A	-0.022728	0.0035167	1.03e-10	0.0040038	0.0039959	0.31636	-0.0064	0.0083	0.4356
19	45407788	rs7259620	G	A	0.024025	0.0035372	1.11e-11	0.010865	0.0040197	0.0068731	0.009	0.0082	0.2737
19	45412079	rs7412	C	T	0.0075231	0.0064513	0.24356	-0.11243	0.0073858	2.79e-52	0.0039	0.0149	0.7954
2	101626289	rs11477366	C	T	-0.020994	0.0037087	1.51e-08	-0.007672	0.0042107	0.068456	0.0013	0.0084	0.8735
2	112765562	rs10195619	C	T	-0.019958	0.0036171	3.44e-08	0.0026247	0.0041086	0.52294	-0.0132	0.0086	0.1242
2	165544450	rs6738627	G	A	-0.020604	0.0036536	1.71e-08	0.011986	0.004149	0.0038679	-0.0083	0.0082	0.3131
2	169933741	rs1862069	G	A	0.023955	0.0035143	9.37e-12	0.0040682	0.0039964	0.30869	0.0022	0.0085	0.792
2	202115791	rs13021736	C	T	-0.020285	0.003702	4.27e-08	-1.92e-05	0.0042028	0.99635	0.0246	0.0085	0.003666
2	227100698	rs2972146	G	T	0.036759	0.0036612	1.03e-23	-0.0056656	0.0041653	0.17377	0.0099	0.0084	0.2423
2	233520254	rs13395911	A	T	0.037678	0.0036068	1.55e-25	-0.0012469	0.0041041	0.76127	-0.0387	0.0082	2.69e-06
2	48633011	rs10208627	T	G	-0.020706	0.0035471	5.31e-09	0.0038732	0.0040319	0.33675	-0.0047	0.0082	0.5654
2	65283972	rs74181299	T	C	-0.019791	0.0036152	4.4e-08	-0.0039731	0.0041081	0.33348	0.0259	0.0082	0.001614
20	12959094	rs4814175	A	T	-0.022311	0.0035821	4.72e-10	0.0029283	0.0040706	0.47192	0.0006	0.0087	0.9458
20	32308275	rs67611724	C	T	0.032685	0.0048327	1.35e-11	-0.0031767	0.0054948	0.56318	-0.0399	0.0113	0.0004023
22	29130012	rs738722	T	C	0.027484	0.0038131	5.71e-13	-0.005645	0.0043336	0.19271	0.0176	0.0089	0.04744
22	36545137	rs132642	A	T	0.055475	0.0046627	1.25e-32	-0.0020721	0.0052968	0.69565	0.001	0.0109	0.9307
22	44324855	rs3747207	G	A	0.10676	0.0042559	1.32e-138	-0.00089332	0.0048504	0.85388	-0.0205	0.01	0.04082
22	50734890	rs28611014	C	T	0.02175	0.0039311	3.16e-08	-0.011008	0.0044693	0.013776	0.0164	0.0098	0.09513
3	12389313	rs17036326	A	G	-0.049117	0.0053371	3.52e-20	0.0080287	0.0060719	0.18608	0.015	0.0119	0.2099
3	124927668	rs5852449	A	C	0.021007	0.0038447	4.67e-08	-0.0052802	0.0043688	0.22681	0.02	0.0095	0.03511
3	136036226	rs1291921	A	G	0.040864	0.0039404	3.44e-25	-0.0090459	0.0044769	0.043325	0.0036	0.0092	0.6981
3	149112810	rs10935751	C	T	-0.031951	0.0038495	1.05e-16	7.64e-05	0.0043763	0.98607	-0.0101	0.0096	0.2913
3	149221328	rs66779552	A	G	-0.02999	0.0047185	2.08e-10	0.0012993	0.0053634	0.80858	0.0025	0.0112	0.8237
3	172294500	rs79287178	G	A	-0.10751	0.010492	1.24e-24	-0.015078	0.011919	0.20588	0.0129	0.0245	0.5985
3	37095070	rs10849	C	T	-0.020737	0.0035106	3.49e-09	0.000413	0.0039886	0.91753	0.0082	0.0079	0.3012
4	100448121	rs7689584	T	G	-0.022744	0.0040216	1.56e-08	0.0059187	0.0045745	0.19572	-0.0008	0.0092	0.9298
4	146821410	rs4835265	C	A	0.042419	0.0047861	7.86e-19	-0.0018949	0.0054348	0.72735	-0.0141	0.0106	0.1831
4	77420407	rs4493564	A	G	-0.02916	0.0036636	1.74e-15	0.0075596	0.0041623	0.06934	0.0142	0.0087	0.1021
4	88183820	rs71633359	T	C	-0.043366	0.0038368	1.31e-29	0.0025566	0.00436	0.55762	0.0053	0.009	0.5521
5	107406309	rs289230	A	G	-0.026357	0.0042269	4.51e-10	-0.0020258	0.0048075	0.67347	0.0071	0.0095	0.4566
5	156709342	rs62383006	A	G	-0.045027	0.0076277	3.58e-09	0.0026062	0.0086691	0.7637	0.0322	0.0166	0.05257
5	31020521	rs6888304	A	G	-0.022527	0.0038911	7.08e-09	-0.0025272	0.0044209	0.56756	-0.0004	0.0092	0.9651
5	55808342	rs392794	C	T	0.030182	0.0042292	9.61e-13	-0.0046806	0.0048109	0.3306	0.0028	0.0095	0.7668
6	116350788	rs952373	G	A	0.028137	0.0035743	3.51e-15	0.0068152	0.0040628	0.093455	-0.0002	0.0081	0.9775
6	130417294	rs9492452	C	T	-0.022687	0.0038311	3.19e-09	0.0068074	0.0043484	0.11747	-0.0222	0.009	0.01336
6	160271809	rs143296916	A	G	-0.0044996	0.0070051	0.52066	-0.044352	0.0079363	2.29e-08	-0.0646	0.0165	9.11e-05
6	160505199	rs614754	C	G	-0.037432	0.014805	0.011459	-0.72508	0.0166	0	-0.1511	0.035	1.62e-05
6	160551093	rs4646272	T	G	0.0053021	0.0073689	0.47182	0.35849	0.0087787	0	-0.0187	0.0164	0.2557
6	160630721	rs376402211	G	A	-0.011681	0.0086228	0.17552	-0.21625	0.0099725	4.41e-104	-0.1018	0.02	3.48e-07
6	160633223	rs150856119	G	A	0.0035949	0.011243	0.74917	-0.2295	0.012653	1.99e-73	0.1776	0.0241	1.88e-13
6	160758116	rs316172	G	C	-0.0061666	0.003807	0.10528	-0.16798	0.0042997	0	-0.0397	0.0085	2.94e-06
6	161017363	rs73596816	G	A	-0.00058317	0.0097385	0.95225	0.7113	0.010499	0	0.0449	0.0235	0.05612
6	161380396	rs117110496	C	T	0.073645	0.037123	0.047281	-0.37764	0.040056	4.25e-21	0.1497	0.0508	0.00324
6	161427062	rs34887229	C	A	-0.011189	0.013499	0.40718	-0.21325	0.016249	2.56e-39	0.1142	0.0332	0.0005766
6	32590159	rs9271547	C	A	0.03067	0.0035271	3.49e-18	-0.002189	0.0040125	0.58539	0.0014	0.0079	0.8626
7	72982874	rs17145738	C	T	0.030967	0.0053302	6.27e-09	-0.014348	0.0060567	0.017838	-0.0175	0.0136	0.1969
7	86998842	rs6966140	G	A	0.030489	0.0041808	3.05e-13	0.0057423	0.0047517	0.22687	0.0144	0.0096	0.133
8	103662852	rs13275089	T	C	-0.023991	0.0036296	3.86e-11	2.14e-05	0.0041276	0.99586	-0.0122	0.0084	0.1446
8	10572531	rs4292651	C	A	-0.025459	0.0035927	1.38e-12	-0.0058589	0.0040864	0.15164	-0.0056	0.0083	0.5006
8	116551405	rs11778934	C	G	-0.019756	0.0035193	1.99e-08	-0.0030644	0.0039948	0.44302	0.0115	0.008	0.1495
8	126482077	rs2954021	A	G	-0.059687	0.0034985	3.33e-65	0.0072411	0.0039812	0.068943	0.0031	0.0081	0.6985
8	126629328	rs4871624	T	G	0.023678	0.0038903	1.16e-09	-0.00023539	0.0044221	0.95755	0.0015	0.0098	0.8759
8	145730221	rs112574791	G	A	-0.17793	0.015557	2.81e-30	-0.039058	0.017747	0.027748	0.0435	0.0468	0.3527
8	145958154	rs74401356	A	G	-0.056686	0.0072749	6.64e-15	-0.025937	0.0082507	0.0016694	0.0021	0.021	0.9191
8	146166903	rs75981645	G	A	-0.22713	0.030959	2.2e-13	-0.012543	0.03545	0.72348	-0.0088	0.0585	0.8798
8	6607634	rs2911971	C	G	0.02084	0.0036138	8.1e-09	-0.0035317	0.0041075	0.38989	-0.0027	0.0091	0.7672
9	117138278	rs4979371	C	T	-0.062616	0.0035316	2.87e-70	-0.0031664	0.0040166	0.4305	0.0166	0.0081	0.04042
9	117177566	rs74551598	A	C	0.031971	0.0040921	5.63e-15	-0.0020678	0.004652	0.65668	0.0182	0.0086	0.03389
9	136142355	rs643434	G	A	0.024988	0.0036952	1.36e-11	-0.0039264	0.0041991	0.34976	0.0079	0.0083	0.341
