# Supplementary material for: The relationship between lipoprotein A and other lipids with prostate cancer risk: A multivariable Mendelian randomisation study
Source: PLoS Med. 2022 Jan 27;19(1):e1003859. doi: 10.1371/journal.pmed.1003859 (PMC8794090; doi:10.1371/journal.pmed.1003859)
Supplement: S21 Table — The following SNPs include IVs used in the main univariable analysis on Lp(a) and total PCa only. The overlap between this analysis and Sensitivity analysis 3 (SNPs in the LPA gene region) is highlighted in yellow. IV, instrumental variable; Lp(a), lipoprotein A; PCa, prostate cancer; SNP, single nucleotide polymorphism. (XLSX) [file pmed.1003859.s023.xlsx]

## Sheet: S21 Table
S21 Table. Association between SNPs, Lp(a) and total PCa. The following SNPs include IVs used in the main univariable analysis on Lp(a) and total PCa only. The overlap between this analysis and sensitivity analysis 3 (SNPs in the LPA gene region) is highlighted in yellow.
Chr	position	Other Allele	Effect Allele	SNP	Lp(a) beta	Lp(a) SE	Lp(a) P	PCa beta	PCa SE	PCa P
6	160271809	A	G	rs143296916	-0.044352	0.0079363	2.29e-08	-0.0646	0.0165	9.11e-05
6	160505199	C	G	rs614754	-0.72508	0.0166	0	-0.1511	0.035	1.62e-05
6	160551093	T	G	rs4646272	0.35849	0.0087787	0	-0.0187	0.0164	0.2557
6	160630721	G	A	rs376402211	-0.21625	0.0099725	4.41e-104	-0.1018	0.02	3.48e-07
6	160633223	G	A	rs150856119	-0.2295	0.012653	1.99e-73	0.1776	0.0241	1.88e-13
6	160758116	G	C	rs316172	-0.16798	0.0042997	0	-0.0397	0.0085	2.94e-06
6	161017363	G	A	rs73596816	0.7113	0.010499	0	0.0449	0.0235	0.05612
6	161380396	C	T	rs117110496	-0.37764	0.040056	4.25e-21	0.1497	0.0508	0.00324
6	161427062	C	A	rs34887229	-0.21325	0.016249	2.56e-39	0.1142	0.0332	0.0005766
19	45412079	C	T	rs7412	-0.11243	0.0073858	2.79e-52	0.0039	0.0149	0.7954
