# Supplementary material for: The relationship between lipoprotein A and other lipids with prostate cancer risk: A multivariable Mendelian randomisation study
Source: PLoS Med. 2022 Jan 27;19(1):e1003859. doi: 10.1371/journal.pmed.1003859 (PMC8794090; doi:10.1371/journal.pmed.1003859)
Supplement: S22 Table — Lp(a), lipoprotein A; PCa, prostate cancer; SNP, single nucleotide polymorphism. (XLSX) [file pmed.1003859.s024.xlsx]

## Sheet: S22 Table
S22 Table. Association between SNPs included in the LPA gene (sensitivity analysis 3), Lp(a) and total PCa.
Chr	position	Other Allele	Effect Allele	SNP	Lp(a) beta	Lp(a) SE	Lp(a) P	PCa beta	PCa SE	PCa P
6	160551093	T	G	rs4646272	0.35849	0.0087787	0	-0.0187	0.0164	0.2557
6	160560155	G	T	rs112476023	-0.18715	0.022648	1.43e-16	-0.068	0.0461	0.1402
6	160587302	C	T	rs147626015	-0.12668	0.018172	3.16e-12	0.0841	0.0359	0.0191
6	160628053	A	T	rs4123902	0.34125	0.0058343	0	0.125	0.012	2.74e-25
